# Supplementary material for: Differences in homologous recombination and maintenance of heteropolyploidy between Haloferax volcanii and Haloferax mediterranei
Source: G3 (Bethesda). 2022 Dec 1;13(4):jkac306. doi: 10.1093/g3journal/jkac306 (PMC10085750; doi:10.1093/g3journal/jkac306)
Supplement: jkac306_Supplementary_Data [file jkac306_supplementary_data.zip]

Archive with 4 entries (4 files):
- Supplementary_Figure_2_G3-2022-403706.pdf
- Supplementary_File_1_G3-2022-403706.xlsx
- Supplemental_Material_Legends_G3-2022-403706.docx
- Supplementary_Figure_1_G3-2022-403706.pdf
