# Supplementary material for: Differences in homologous recombination and maintenance of heteropolyploidy between Haloferax volcanii and Haloferax mediterranei
Source: G3 (Bethesda). 2022 Dec 1;13(4):jkac306. doi: 10.1093/g3journal/jkac306 (PMC10085750; doi:10.1093/g3journal/jkac306)
Supplement: jkac306_Supplementary_Data [file jkac306_supplementary_data.zip › Supplementary_File_1_G3-2022-403706.xlsx]

## Sheet: Data comparison
"Data comparison", compares RNA expression levels for log and stationary phase cultures of H. volcanii and H. mediterranei. This is denoted by RPKM values (Reads Per Kb transcript per Million reads). Fold differences between both species are highlighted in brackets
Gene	Gene function	Log phase H. volcanii	Stationary phase H. volcanii	Log phase H. mediterranei	Stationary phase H. mediterranei
Orc1/cdc6A	Origin binding	294.52	96.42	85.42 (-3.4)	71.27 (-1.3)
Orc2/ cdc6C	Origin binding	192.23	73.77	15.07 (-12.8)	29.57 (-2.5)
Orc5/Cdc6G	Origin binding	113.75	43.75	50.46 (-2.3)	45.28 (1.1)
RecJ1/CDC45 (HVO_0073/HFX_0084)	CMG replicative helicase complex	75.17	30.74	113.81 (1.5)	74.64 (2.0)
RecJ2/CDC45 (HVO_1147/HFX_1159)	CMG replicative helicase complex	561.91	137.33	1213.58 (2.2)	760.89 (5.5)
RecJ3/CDC45 (HVO_1018/HFX_1016)	CMG replicative helicase complex	170.79	99.38	169.82 (1.0)	64.11 (0.6)
RecJ4/CDC45 (HVO_2889/HFX_2883)	CMG replicative helicase complex	543.89	121.97	219.54 (-2.4)	81.46 (-0.6)
MCM (HVO_0220/HFX_0224*)	CMG replicative helicase complex	191.26	164.65	30.79 (-6.4)	55.03 (-3.0)
GINS (HVO_2698/HFX_2711*)	CMG replicative helicase complex	813.11	595.658	309.65 (-2.6)	215.75 (-2.8)
PolB1 (HVO_0858/HFX_0826)	replicative DNA polymerase	172.98	102.715	39.21 (-4.4)	49.35 (-2.1)
PolD DP1 (HVO_0003/HFX_0003*)	replicative DNA polymerase	124.17	83.7224	59.40 (-2.1)	22.33 (-3.8)
PolD DP2 (HVO_0065/HFX_0067*)	replicative DNA polymerase	64.03	122.932	75.58 (1.2)	65.50 (-1.9)
PolA operon protein (HVO_0064/HFX_0066)	replicative DNA polymerase	254.16	970.485	507.40 (2.0)	449.38 (-2.2)
DnaG (HVO_2321/HFX_2330)	Primer generation (primase)	197.79	647.873	588.84 (3.0)	235.82 (2.8)
PriS (HVO_2697/HFX_2710)	Primer generation (primase)	321.19	132.606	98.33 (-3.3)	31.41 (-4.3)
PriL (HVO_0173/HFX_0173)	Primer generation (primase)	499.31	122.736	123.88 (-4.1)	37.16 (-3.3)
RPA3/RPAA (HVO_0292/HFX_0279)	single-stranded DNA-binding protein	1398.58	761.636	464.01 (-3.0)	591.85 (-1.28)
RPA2/RPAB (HVO_0519/HFX_0492)	single-stranded DNA-binding protein	400.04	218.687	386.39 (1.0)	450.35 (2.1)
RPA1/RPAC (HVO_1338/HFX_1415)	single-stranded DNA-binding protein	134.46	163.414	522.01 (3.9)	839.67 (5.1)
PCNA (HVO_0175/HFX_0176)	Clamp protein	1454.28	962.816	172.55 (8.5)	123.61 (7.8)
RFCC (HVO_0145/HFX_0154)	Clamp loader	73.2	47.6262	48.91 (-1.5)	27.28 (-1.7)
RFCA (HVO_0203/HFX_0205)	Clamp loader	1231.89	375.357	349.91 (-3.5)	144.35 (-2.6)
RFCB (HVO_2427/HFX_2437)	Clamp loader	464.63	208.982	262.02 (-1.8)	82.56 (-2.5)
DinG (HVO_0099/HFX_0107)	DNA helicase	250.55	202.331	211.16 (0.8)	76.98 (-2.7)
FEN1 (HVO_2873/HFX_2867*)	Flap endonuclease	142.23	78.4433	36.81 (-4.0)	29.30 (-2.7)
Hef (HVO_3010/HFX_3029)	Strand displacement	432.22	631.664	261.76 (-1.7)	586.39 (1.0)
Hel308a (HVO_0014/HFX_0013)	Strand displacement	199.76	76.9264	212.76 (1.0)	102.91 (1.3)
Hjc (HVO_0170/HFX_0170)	Holliday junction resolvase	350.18	111.058	75.66 (-4.7)	38.05 (-2.9)
RadA (HVO_0104/HFX_0116)	Double-strand break repair	133.92	72.7881	18.03(-7.4)	49.76 (-1.5)
Mre11 (HVO_0853/HFX_0821)	Double-strand break repair	159.84	91.8492	54.90 (-3.0)	38.78 (-2.4)
Rad50 (HVO_0854/HFX_0822)	Double-strand break repair	175.75	79.3316	111.17 (-1.6)	84.00 (1.0)
RadB (HVO_2383/HFX_2392)	Double-strand break repair	824.88	210.749	366.81 (-2.3)	3947.37 (18.8)
LigA (HVO_1565/HFX_1625)	DNA ligase	102.52	27.02	74.79 (-1.4)	33.02 (1.2)
LigN (HVO_3000/HFX_3019)	DNA ligase	98.37	36.69	73.42 (-1.3)	39.04 (1.0)

## Sheet: Hmed data at log phase
Tab 2 contain gene-level RPKM values for log phase H. mediterranei cultures
#Name	RPKM
lcl|CP001868.2_cds_AFK17746.1_1 [gene=cdc6A] [locus_tag=HFX_0001] [protein=cell division control protein cdc6-like protein] [protein_id=AFK17746.1] [location=1..1617] [gbkey=CDS]	85.4199
lcl|CP001868.2_cds_AFK17747.2_2 [gene=sec11] [locus_tag=HFX_0002] [protein=signal sequence peptidase] [protein_id=AFK17747.2] [location=complement(1777..2652)] [gbkey=CDS]	155.779
lcl|CP001868.2_cds_AFK17748.2_3 [gene=polA1] [locus_tag=HFX_0003] [protein=DNA polymerase II small subunit] [protein_id=AFK17748.2] [location=2732..4288] [gbkey=CDS]	59.4019
lcl|CP001868.2_cds_AFK17749.1_4 [gene=fmn] [locus_tag=HFX_0004] [protein=FMN oxidoreductase protein] [protein_id=AFK17749.1] [location=4398..5525] [gbkey=CDS]	88.18
lcl|CP001868.2_cds_AFK17750.1_5 [locus_tag=HFX_0005] [protein=zinc transporter] [protein_id=AFK17750.1] [location=complement(5603..6442)] [gbkey=CDS]	149.005
lcl|CP001868.2_cds_AFK17751.1_6 [locus_tag=HFX_0006] [protein=hypothetical protein] [protein_id=AFK17751.1] [location=complement(6580..7008)] [gbkey=CDS]	411.561
lcl|CP001868.2_cds_AFK17752.1_7 [gene=lysC] [locus_tag=HFX_0007] [protein=aspartate kinase] [protein_id=AFK17752.1] [location=7194..8372] [gbkey=CDS]	449.449
lcl|CP001868.2_cds_AFK17753.2_8 [gene=tnaA] [locus_tag=HFX_0008] [protein=tryptophanase] [protein_id=AFK17753.2] [location=8741..10087] [gbkey=CDS]	458.108
lcl|CP001868.2_cds_AFK17754.1_9 [gene=apaH] [locus_tag=HFX_0009] [protein=DNA repair protein] [protein_id=AFK17754.1] [location=complement(10149..10808)] [gbkey=CDS]	115.968
lcl|CP001868.2_cds_AFK17755.1_10 [gene=purO] [locus_tag=HFX_0010] [protein=IMP cyclohydrolase] [protein_id=AFK17755.1] [location=complement(10878..11450)] [gbkey=CDS]	261.545
lcl|CP001868.2_cds_AFK17756.1_11 [locus_tag=HFX_0012] [protein=hypothetical protein] [protein_id=AFK17756.1] [location=complement(11887..12381)] [gbkey=CDS]	590.076
lcl|CP001868.2_cds_AFK17757.1_12 [locus_tag=HFX_0013] [protein=ski2-like helicase] [protein_id=AFK17757.1] [location=complement(12378..14927)] [gbkey=CDS]	212.756
lcl|CP001868.2_cds_AFK17758.1_13 [locus_tag=HFX_0014] [protein=ferredoxin III] [protein_id=AFK17758.1] [location=15047..15292] [gbkey=CDS]	1225.62
lcl|CP001868.2_cds_AFK17759.1_14 [locus_tag=HFX_0015] [protein=hypothetical protein] [protein_id=AFK17759.1] [location=15571..16383] [gbkey=CDS]	862.551
lcl|CP001868.2_cds_AFK17760.1_15 [locus_tag=HFX_0016] [protein=hypothetical protein] [protein_id=AFK17760.1] [location=complement(16444..17022)] [gbkey=CDS]	172.939
lcl|CP001868.2_cds_AFK17761.1_16 [locus_tag=HFX_0017] [protein=hypothetical protein] [protein_id=AFK17761.1] [location=complement(17186..17644)] [gbkey=CDS]	330.123
lcl|CP001868.2_cds_AFK17762.1_17 [gene=scm] [locus_tag=HFX_0018] [protein=24-sterol C-methyltransferase] [protein_id=AFK17762.1] [location=17766..18446] [gbkey=CDS]	264.307
lcl|CP001868.2_cds_AFK17763.1_18 [gene=thiQ] [locus_tag=HFX_0019] [protein=thiamine ABC transporter ATP-binding protein] [protein_id=AFK17763.1] [location=complement(18478..19575)] [gbkey=CDS]	388.586
lcl|CP001868.2_cds_AFK17764.1_19 [gene=thiP] [locus_tag=HFX_0020] [protein=thiamine ABC transporter permease] [protein_id=AFK17764.1] [location=complement(19691..21403)] [gbkey=CDS]	41.254
lcl|CP001868.2_cds_AFK17765.2_20 [gene=tppA] [locus_tag=HFX_0021] [protein=thiamine-binding periplasmic protein precursor-like protein] [protein_id=AFK17765.2] [location=complement(21405..22541)] [gbkey=CDS]	38.7726
lcl|CP001868.2_cds_AFK17766.1_21 [gene=cysA] [locus_tag=HFX_0022] [protein=thiosulfate sulfurtransferase] [protein_id=AFK17766.1] [location=complement(22684..23460)] [gbkey=CDS]	64.5773
lcl|CP001868.2_cds_AFK17767.2_22 [gene=cysA] [locus_tag=HFX_0023] [protein=thiosulfate sulfurtransferase] [protein_id=AFK17767.2] [location=23712..24572] [gbkey=CDS]	4872.63
lcl|CP001868.2_cds_AFK17768.1_23 [gene=atoE] [locus_tag=HFX_0024] [protein=short chain fatty acids transporter] [protein_id=AFK17768.1] [location=complement(24640..26115)] [gbkey=CDS]	48.0282
lcl|CP001868.2_cds_AFK17769.1_24 [locus_tag=HFX_0025] [protein=hypothetical protein] [protein_id=AFK17769.1] [location=26297..26896] [gbkey=CDS]	162.825
lcl|CP001868.2_cds_AFK17770.1_25 [locus_tag=HFX_0026] [protein=hypothetical protein] [protein_id=AFK17770.1] [location=complement(27310..27579)] [gbkey=CDS]	420.907
lcl|CP001868.2_cds_AFK17771.1_26 [gene=uvrB] [locus_tag=HFX_0027] [protein=excinuclease ABC subunit B] [protein_id=AFK17771.1] [location=27668..29752] [gbkey=CDS]	62.8466
lcl|CP001868.2_cds_AFK17772.1_27 [locus_tag=HFX_0028] [protein=hypothetical protein] [protein_id=AFK17772.1] [location=30290..31375] [gbkey=CDS]	43.6533
lcl|CP001868.2_cds_AFK17773.1_28 [gene=uspA] [locus_tag=HFX_0029] [protein=stress response protein] [protein_id=AFK17773.1] [location=31492..31932] [gbkey=CDS]	248.907
lcl|CP001868.2_cds_AFK17774.1_29 [gene=nrdA1] [locus_tag=HFX_0030] [protein=ribonucleoside-diphosphate reductase alpha chain] [protein_id=AFK17774.1] [location=32247..34712] [gbkey=CDS]	36.6522
lcl|CP001868.2_cds_AFK17775.1_30 [gene=nrdB1] [locus_tag=HFX_0031] [protein=ribonucleoside-diphosphate reductase beta chain] [protein_id=AFK17775.1] [location=34803..35795] [gbkey=CDS]	134.97
lcl|CP001868.2_cds_AFK17776.1_31 [gene=act1] [locus_tag=HFX_0032] [protein=acyl-CoA thioester hydrolase] [protein_id=AFK17776.1] [location=complement(35823..36317)] [gbkey=CDS]	388.908
lcl|CP001868.2_cds_AFK17777.1_32 [gene=hflC] [locus_tag=HFX_0033] [protein=SPFH domain, Band 7 family protein] [protein_id=AFK17777.1] [location=complement(36426..37643)] [gbkey=CDS]	245.356
lcl|CP001868.2_cds_AFK17778.2_33 [locus_tag=HFX_0034] [protein=hypothetical protein] [protein_id=AFK17778.2] [location=37720..37914] [gbkey=CDS]	278.901
lcl|CP001868.2_cds_AFK17779.1_34 [locus_tag=HFX_0036] [protein=hypothetical protein] [protein_id=AFK17779.1] [location=complement(37911..38267)] [gbkey=CDS]	164.751
lcl|CP001868.2_cds_AFK17780.1_35 [locus_tag=HFX_0035] [protein=hypothetical protein] [protein_id=AFK17780.1] [location=37980..38477] [gbkey=CDS]	105.872
lcl|CP001868.2_cds_AFK17781.1_36 [gene=cyc] [locus_tag=HFX_0037] [protein=unspecific monooxygenase (cytochrome P450)] [protein_id=AFK17781.1] [location=complement(38509..39885)] [gbkey=CDS]	56.8707
lcl|CP001868.2_cds_AFK17782.1_37 [locus_tag=HFX_0038] [protein=hypothetical protein] [protein_id=AFK17782.1] [location=40027..40617] [gbkey=CDS]	60.5366
lcl|CP001868.2_cds_AFK17783.1_38 [gene=rad3B] [locus_tag=HFX_0039] [protein=DNA repair helicase-like protein] [protein_id=AFK17783.1] [location=complement(40653..42857)] [gbkey=CDS]	145.527
lcl|CP001868.2_cds_AFK17784.1_39 [locus_tag=HFX_0040] [protein=hypothetical protein] [protein_id=AFK17784.1] [location=43004..43468] [gbkey=CDS]	30.4902
lcl|CP001868.2_cds_AFK17785.1_40 [gene=argF] [locus_tag=HFX_0041] [protein=ornithine carbamoyltransferase] [protein_id=AFK17785.1] [location=complement(43496..44395)] [gbkey=CDS]	15.384
lcl|CP001868.2_cds_AFK17786.1_41 [gene=argE] [locus_tag=HFX_0042] [protein=acetyl-lysine deacetylase] [protein_id=AFK17786.1] [location=complement(44433..45596)] [gbkey=CDS]	35.3991
lcl|CP001868.2_cds_AFK17787.1_42 [gene=argD] [locus_tag=HFX_0043] [protein=acetylornithine aminotransferase] [protein_id=AFK17787.1] [location=complement(45593..46729)] [gbkey=CDS]	113.006
lcl|CP001868.2_cds_AFK17788.1_43 [gene=argB] [locus_tag=HFX_0044] [protein=acetylglutamate kinase] [protein_id=AFK17788.1] [location=complement(46726..47664)] [gbkey=CDS]	45.4149
lcl|CP001868.2_cds_AFK17789.1_44 [gene=argC] [locus_tag=HFX_0045] [protein=N-acetyl-gamma-glutamyl-phosphate reductase] [protein_id=AFK17789.1] [location=complement(47723..48766)] [gbkey=CDS]	61.6422
lcl|CP001868.2_cds_AFK17790.1_45 [gene=argX] [locus_tag=HFX_0047] [protein=L-2-aminoadipate N-acetyltransferase] [protein_id=AFK17790.1] [location=complement(48763..49638)] [gbkey=CDS]	98.7529
lcl|CP001868.2_cds_AFK17791.1_46 [locus_tag=HFX_0048] [protein=Arg cluster protein] [protein_id=AFK17791.1] [location=complement(49641..49820)] [gbkey=CDS]	31.3834
lcl|CP001868.2_cds_AFK17792.1_47 [gene=argH] [locus_tag=HFX_0049] [protein=argininosuccinate lyase] [protein_id=AFK17792.1] [location=complement(50140..51606)] [gbkey=CDS]	232.252
lcl|CP001868.2_cds_AFK17793.1_48 [gene=argG] [locus_tag=HFX_0050] [protein=argininosuccinate synthase] [protein_id=AFK17793.1] [location=complement(51608..52825)] [gbkey=CDS]	108.492
lcl|CP001868.2_cds_AFK17794.1_49 [locus_tag=HFX_0051] [protein=Na+/Ca2+-antiporter-like protein] [protein_id=AFK17794.1] [location=53241..54203] [gbkey=CDS]	24.2694
lcl|CP001868.2_cds_AFK17795.1_50 [gene=kefB] [locus_tag=HFX_0052] [protein=sodium/protn antiporter putative] [protein_id=AFK17795.1] [location=complement(54237..55445)] [gbkey=CDS]	52.5882
lcl|CP001868.2_cds_AFK17796.1_51 [gene=trkA] [locus_tag=HFX_0053] [protein=C-terminal domain of K+ channel-like predicted regulatory ligand binding protein] [protein_id=AFK17796.1] [location=complement(55445..55939)] [gbkey=CDS]	266.507
lcl|CP001868.2_cds_AFK17797.1_52 [locus_tag=HFX_0054] [protein=dolichol kinase-like protein] [protein_id=AFK17797.1] [location=complement(56030..56632)] [gbkey=CDS]	143.278
lcl|CP001868.2_cds_AFK17798.1_53 [gene=glyS] [locus_tag=HFX_0055] [protein=glycyl-tRNA synthetase] [protein_id=AFK17798.1] [location=complement(56640..58424)] [gbkey=CDS]	366.611
lcl|CP001868.2_cds_AFK17799.1_54 [locus_tag=HFX_0056] [protein=putative inosine monophosphate dehydrogenase] [protein_id=AFK17799.1] [location=complement(58417..59271)] [gbkey=CDS]	535.17
lcl|CP001868.2_cds_AFK17800.1_55 [locus_tag=HFX_0057] [protein=hypothetical protein] [protein_id=AFK17800.1] [location=complement(59405..59965)] [gbkey=CDS]	23.6931
lcl|CP001868.2_cds_AFK17801.1_56 [locus_tag=HFX_0058] [protein=hypothetical protein] [protein_id=AFK17801.1] [location=complement(60032..60436)] [gbkey=CDS]	34.1867
lcl|CP001868.2_cds_AFK17802.1_57 [gene=dppF1] [locus_tag=HFX_0059] [protein=dipeptide/oligopeptide/nickel ABC transporter ATP-binding protein] [protein_id=AFK17802.1] [location=complement(60436..61803)] [gbkey=CDS]	26.8006
lcl|CP001868.2_cds_AFK17803.1_58 [gene=oppD2] [locus_tag=HFX_0060] [protein=oligopeptide ABC transporter ATPase component] [protein_id=AFK17803.1] [location=complement(61800..62852)] [gbkey=CDS]	52.8054
lcl|CP001868.2_cds_AFK17804.1_59 [gene=oppC] [locus_tag=HFX_0062] [protein=oligopeptide ABC transporter permease protein] [protein_id=AFK17804.1] [location=complement(62849..64288)] [gbkey=CDS]	55.4594
lcl|CP001868.2_cds_AFK17805.1_60 [gene=dppB] [locus_tag=HFX_0063] [protein=dipeptide ABC transporter permease] [protein_id=AFK17805.1] [location=complement(64295..65341)] [gbkey=CDS]	54.1659
lcl|CP001868.2_cds_AFK17806.1_61 [gene=dppA] [locus_tag=HFX_0064] [protein=dipeptide ABC transporter dipeptide-binding protein] [protein_id=AFK17806.1] [location=complement(65498..67345)] [gbkey=CDS]	110.585
lcl|CP001868.2_cds_AFK17807.1_62 [locus_tag=HFX_0065] [protein=hypothetical protein] [protein_id=AFK17807.1] [location=67581..67748] [gbkey=CDS]	1328.52
lcl|CP001868.2_cds_AFK17808.1_63 [locus_tag=HFX_0066] [protein=polA operon protein ( DNA-binding protein)] [protein_id=AFK17808.1] [location=67840..68259] [gbkey=CDS]	507.409
lcl|CP001868.2_cds_AFK17809.1_64 [gene=polA2] [locus_tag=HFX_0067] [protein=DNA polymerase II large subunit] [protein_id=AFK17809.1] [location=68262..73361] [gbkey=CDS]	75.5809
lcl|CP001868.2_cds_AFK17810.1_65 [gene=trkH1] [locus_tag=HFX_0068] [protein=potassium transport system protein trkH1] [protein_id=AFK17810.1] [location=complement(74068..75618)] [gbkey=CDS]	8.7127
lcl|CP001868.2_cds_AFK17811.1_66 [gene=trkA1] [locus_tag=HFX_0069] [protein=Trk potassium uptake system protein] [protein_id=AFK17811.1] [location=complement(75679..76365)] [gbkey=CDS]	3.2246
lcl|CP001868.2_cds_AFK17812.1_67 [gene=cat1] [locus_tag=HFX_0070] [protein=putative cationic amino acid transport protein] [protein_id=AFK17812.1] [location=complement(76371..78713)] [gbkey=CDS]	19.43
lcl|CP001868.2_cds_AFK17813.1_68 [locus_tag=HFX_0071] [protein=hypothetical protein] [protein_id=AFK17813.1] [location=78748..78972] [gbkey=CDS]	1.4769
lcl|CP001868.2_cds_AFK17814.1_69 [gene=usp17] [locus_tag=HFX_0072] [protein=universal stress protein] [protein_id=AFK17814.1] [location=complement(78778..79194)] [gbkey=CDS]	4.25
lcl|CP001868.2_cds_AFK17815.1_70 [gene=trh2] [locus_tag=HFX_0073] [protein=lrp-type transcriptional regulator] [protein_id=AFK17815.1] [location=80062..80805] [gbkey=CDS]	161.086
lcl|CP001868.2_cds_AFK17817.1_71 [locus_tag=HFX_0075] [protein=hypothetical protein] [protein_id=AFK17817.1] [location=82192..82839] [gbkey=CDS]	74.3562
lcl|CP001868.2_cds_AFK17818.1_72 [locus_tag=HFX_0076] [protein=hypothetical protein] [protein_id=AFK17818.1] [location=83277..83564] [gbkey=CDS]	58.8439
lcl|CP001868.2_cds_AFK17819.1_73 [gene=apbA] [locus_tag=HFX_0077] [protein=2-dehydropantoate 2-reductase] [protein_id=AFK17819.1] [location=83657..84553] [gbkey=CDS]	97.9227
lcl|CP001868.2_cds_AFK17820.1_74 [gene=aslA] [locus_tag=HFX_0078] [protein=arylsulfatase, choline-sulfatase] [protein_id=AFK17820.1] [location=complement(84575..86113)] [gbkey=CDS]	30.5881
lcl|CP001868.2_cds_AFK17821.1_75 [locus_tag=HFX_0079] [protein=hypothetical protein] [protein_id=AFK17821.1] [location=complement(86192..86566)] [gbkey=CDS]	1543.33
lcl|CP001868.2_cds_AFK17822.1_76 [locus_tag=HFX_0080] [protein=hypothetical protein] [protein_id=AFK17822.1] [location=complement(86611..86928)] [gbkey=CDS]	322.542
lcl|CP001868.2_cds_AFK17823.1_77 [locus_tag=HFX_0081] [protein=putative membrane protein] [protein_id=AFK17823.1] [location=87256..87657] [gbkey=CDS]	619.954
lcl|CP001868.2_cds_AFK17824.1_78 [locus_tag=HFX_0082] [protein=hypothetical protein] [protein_id=AFK17824.1] [location=complement(87884..88105)] [gbkey=CDS]	843.71
lcl|CP001868.2_cds_AFK17825.1_79 [locus_tag=HFX_0083] [protein=hypothetical protein] [protein_id=AFK17825.1] [location=complement(88329..88718)] [gbkey=CDS]	211.022
lcl|CP001868.2_cds_AFK17826.2_80 [gene=recJ] [locus_tag=HFX_0084] [protein=single-stranded-DNA-specific exonuclease] [protein_id=AFK17826.2] [location=complement(88760..90178)] [gbkey=CDS]	113.809
lcl|CP001868.2_cds_AFK17827.1_81 [locus_tag=HFX_0085] [protein=major facilitator superfamily transporter] [protein_id=AFK17827.1] [location=complement(90321..91553)] [gbkey=CDS]	118.491
lcl|CP001868.2_cds_AFK17828.1_82 [gene=hemD] [locus_tag=HFX_0086] [protein=uroporphyrinogen-III synthase] [protein_id=AFK17828.1] [location=complement(91550..92293)] [gbkey=CDS]	496.358
lcl|CP001868.2_cds_AFK17829.1_83 [gene=cobA] [locus_tag=HFX_0087] [protein=uroporphyrin-III C-methyltransferase] [protein_id=AFK17829.1] [location=complement(92290..93147)] [gbkey=CDS]	310.607
lcl|CP001868.2_cds_AFK17830.2_84 [gene=hemC] [locus_tag=HFX_0088] [protein=hydroxymethylbilane synthase (porphobilinogen deaminase)] [protein_id=AFK17830.2] [location=complement(93149..94246)] [gbkey=CDS]	242.715
lcl|CP001868.2_cds_AFK17831.1_85 [locus_tag=HFX_0089] [protein=hypothetical protein] [protein_id=AFK17831.1] [location=94923..95099] [gbkey=CDS]	557.58
lcl|CP001868.2_cds_AFK17832.1_86 [gene=hemL] [locus_tag=HFX_0090] [protein=glutamate-1-semialdehyde aminotransferase] [protein_id=AFK17832.1] [location=complement(95094..96431)] [gbkey=CDS]	235.521
lcl|CP001868.2_cds_AFK17833.1_87 [locus_tag=HFX_0091] [protein=hem operon protein] [protein_id=AFK17833.1] [location=complement(96464..97150)] [gbkey=CDS]	559.307
lcl|CP001868.2_cds_AFK17834.1_88 [gene=glnK2] [locus_tag=HFX_0092] [protein=nitrogen regulatory protein P-II] [protein_id=AFK17834.1] [location=complement(97291..97662)] [gbkey=CDS]	184.013
lcl|CP001868.2_cds_AFK17835.1_89 [gene=amt2] [locus_tag=HFX_0093] [protein=ammonium transporter] [protein_id=AFK17835.1] [location=complement(97666..99036)] [gbkey=CDS]	52.1913
lcl|CP001868.2_cds_AFK17836.1_90 [gene=glnK1] [locus_tag=HFX_0094] [protein=nitrogen regulatory protein P-II] [protein_id=AFK17836.1] [location=complement(99423..99791)] [gbkey=CDS]	50.4296
lcl|CP001868.2_cds_AFK17837.1_91 [gene=amt1] [locus_tag=HFX_0095] [protein=ammonium transporter] [protein_id=AFK17837.1] [location=complement(99788..101338)] [gbkey=CDS]	99.8385
lcl|CP001868.2_cds_AFK17838.1_92 [gene=hemB] [locus_tag=HFX_0096] [protein=porphobilinogen synthase] [protein_id=AFK17838.1] [location=complement(101712..102704)] [gbkey=CDS]	362.19
lcl|CP001868.2_cds_AFK17839.1_93 [locus_tag=HFX_0097] [protein=hypothetical protein] [protein_id=AFK17839.1] [location=102799..103311] [gbkey=CDS]	86.5824
lcl|CP001868.2_cds_AFK17840.1_94 [locus_tag=HFX_0098] [protein=hypothetical protein] [protein_id=AFK17840.1] [location=complement(103384..103548)] [gbkey=CDS]	152.386
lcl|CP001868.2_cds_AFK17841.1_95 [locus_tag=HFX_0099] [protein=hypothetical protein] [protein_id=AFK17841.1] [location=complement(103731..104525)] [gbkey=CDS]	198.402
lcl|CP001868.2_cds_AFK17842.1_96 [locus_tag=HFX_0100] [protein=hypothetical protein] [protein_id=AFK17842.1] [location=104659..104943] [gbkey=CDS]	210.648
lcl|CP001868.2_cds_AFK17843.1_97 [locus_tag=HFX_0101] [protein=hypothetical protein] [protein_id=AFK17843.1] [location=complement(105040..106044)] [gbkey=CDS]	87.5099
lcl|CP001868.2_cds_AFK17844.2_98 [locus_tag=HFX_0102] [protein=hypothetical protein] [protein_id=AFK17844.2] [location=106160..106336] [gbkey=CDS]	3.129
lcl|CP001868.2_cds_AFK17845.1_99 [locus_tag=HFX_0103] [protein=hypothetical protein] [protein_id=AFK17845.1] [location=complement(106367..107062)] [gbkey=CDS]	72.5702
lcl|CP001868.2_cds_AFK17846.1_100 [gene=nolA_2] [locus_tag=HFX_0104] [protein=NADH dehydrogenase 32K chain-like protein] [protein_id=AFK17846.1] [location=complement(107094..108026)] [gbkey=CDS]	95.0941
lcl|CP001868.2_cds_AFK17847.1_101 [locus_tag=HFX_0105] [protein=hypothetical protein] [protein_id=AFK17847.1] [location=complement(108117..109001)] [gbkey=CDS]	398.754
lcl|CP001868.2_cds_AFK17848.2_102 [locus_tag=HFX_0106] [protein=hypothetical protein] [protein_id=AFK17848.2] [location=109137..109340] [gbkey=CDS]	364.33
lcl|CP001868.2_cds_AFK17849.1_103 [gene=dinG] [locus_tag=HFX_0107] [protein=Rad3-related DNA helicases DinG] [protein_id=AFK17849.1] [location=109421..111310] [gbkey=CDS]	211.157
lcl|CP001868.2_cds_AFK17850.1_104 [locus_tag=HFX_0108] [protein=hypothetical protein] [protein_id=AFK17850.1] [location=111760..111954] [gbkey=CDS]	5215.05
lcl|CP001868.2_cds_AFK17851.1_105 [gene=nmd3] [locus_tag=HFX_0109] [protein=putative NMD protein affecting ribosome stability and mRNA decay] [protein_id=AFK17851.1] [location=complement(112099..113223)] [gbkey=CDS]	329.932
lcl|CP001868.2_cds_AFK17852.1_106 [gene=prt] [locus_tag=HFX_0110] [protein=phosphoribosyltransferase] [protein_id=AFK17852.1] [location=complement(113308..113946)] [gbkey=CDS]	481.195
lcl|CP001868.2_cds_AFK17853.1_107 [gene=galE6] [locus_tag=HFX_0111] [protein=UDP-glucose 4-epimerase] [protein_id=AFK17853.1] [location=complement(114036..114926)] [gbkey=CDS]	129.039
lcl|CP001868.2_cds_AFK17854.2_108 [gene=htpX1] [locus_tag=HFX_0112] [protein=heat shock protein HtpX] [protein_id=AFK17854.2] [location=115024..115905] [gbkey=CDS]	543.527
lcl|CP001868.2_cds_AFK17855.1_109 [locus_tag=HFX_0113] [protein=hypothetical protein] [protein_id=AFK17855.1] [location=115998..117092] [gbkey=CDS]	20.838
lcl|CP001868.2_cds_AFK17856.1_110 [locus_tag=HFX_0114] [protein=hypothetical protein] [protein_id=AFK17856.1] [location=117146..117751] [gbkey=CDS]	107.658
lcl|CP001868.2_cds_AFK17857.1_111 [locus_tag=HFX_0115] [protein=hypothetical protein] [protein_id=AFK17857.1] [location=complement(117777..117974)] [gbkey=CDS]	104.052
lcl|CP001868.2_cds_AFK17858.1_112 [gene=recA] [locus_tag=HFX_0116] [protein=DNA repair and recombination protein RadA] [protein_id=AFK17858.1] [location=118144..119175] [gbkey=CDS]	18.0315
lcl|CP001868.2_cds_AFK17859.1_113 [gene=hcaD] [locus_tag=HFX_0117] [protein=FAD-dependent pyridine nucleotide-disulfide oxidoreductase] [protein_id=AFK17859.1] [location=119397..120542] [gbkey=CDS]	71.5237
lcl|CP001868.2_cds_AFK17860.1_114 [locus_tag=HFX_0118] [protein=hypothetical protein] [protein_id=AFK17860.1] [location=120553..120966] [gbkey=CDS]	45.2157
lcl|CP001868.2_cds_AFK17861.1_115 [gene=nifU] [locus_tag=HFX_0119] [protein=nitrogen fixation protein NifU-like protein] [protein_id=AFK17861.1] [location=complement(120985..121410)] [gbkey=CDS]	491.162
lcl|CP001868.2_cds_AFK17862.1_116 [gene=nifS] [locus_tag=HFX_0120] [protein=cysteine desulfurase, class V aminotransferase] [protein_id=AFK17862.1] [location=complement(121542..122822)] [gbkey=CDS]	175.529
lcl|CP001868.2_cds_AFK17863.1_117 [locus_tag=HFX_0121] [protein=hypothetical protein] [protein_id=AFK17863.1] [location=complement(123042..123344)] [gbkey=CDS]	850.661
lcl|CP001868.2_cds_AFK17864.2_118 [gene=tpr] [locus_tag=HFX_0122] [protein=TPR repeat-containing protein] [protein_id=AFK17864.2] [location=complement(123344..124084)] [gbkey=CDS]	708.239
lcl|CP001868.2_cds_AFK17865.2_119 [gene=gpmB] [locus_tag=HFX_0123] [protein=Phosphoglycerate mutase] [protein_id=AFK17865.2] [location=124176..124817] [gbkey=CDS]	25.7072
lcl|CP001868.2_cds_AFK17866.1_120 [gene=ligT] [locus_tag=HFX_0124] [protein=2'-5' RNA ligase] [protein_id=AFK17866.1] [location=124913..125467] [gbkey=CDS]	225.123
lcl|CP001868.2_cds_AFK17867.1_121 [gene=rhaT] [locus_tag=HFX_0125] [protein=DMT(drug/metabolite transporter) superfamily permease] [protein_id=AFK17867.1] [location=complement(125504..126442)] [gbkey=CDS]	98.2612
lcl|CP001868.2_cds_AFK17868.1_122 [gene=rpl39E] [locus_tag=HFX_0126] [protein=50S ribosomal protein L39e] [protein_id=AFK17868.1] [location=126606..126758] [gbkey=CDS]	924.49
lcl|CP001868.2_cds_AFK17869.1_123 [gene=rpl31R] [locus_tag=HFX_0127] [protein=50S ribosomal protein L31e] [protein_id=AFK17869.1] [location=126762..127040] [gbkey=CDS]	2399.51
lcl|CP001868.2_cds_AFK17870.1_124 [gene=eif6] [locus_tag=HFX_0128] [protein=translation initiation factor IF-6] [protein_id=AFK17870.1] [location=127044..127709] [gbkey=CDS]	3301.33
lcl|CP001868.2_cds_AFK17871.2_125 [gene=rplX] [locus_tag=HFX_0129] [protein=50S ribosomal protein LX] [protein_id=AFK17871.2] [location=127791..127967] [gbkey=CDS]	301.631
lcl|CP001868.2_cds_AFK17872.1_126 [gene=pfdA] [locus_tag=HFX_0130] [protein=prefoldin alpha subunit] [protein_id=AFK17872.1] [location=127964..128437] [gbkey=CDS]	243.496
lcl|CP001868.2_cds_AFK17873.1_127 [gene=ftsY] [locus_tag=HFX_0131] [protein=signal recognition particle receptor SRalpha] [protein_id=AFK17873.1] [location=128459..129853] [gbkey=CDS]	290.689
lcl|CP001868.2_cds_AFK17874.1_128 [gene=rhtB] [locus_tag=HFX_0132] [protein=threonine/homoserine/homoserine lactone efflux protein] [protein_id=AFK17874.1] [location=complement(129943..130560)] [gbkey=CDS]	103.417
lcl|CP001868.2_cds_AFK17875.1_129 [gene=srp54] [locus_tag=HFX_0133] [protein=signal recognition particle 54K protein] [protein_id=AFK17875.1] [location=130741..132135] [gbkey=CDS]	423.845
lcl|CP001868.2_cds_AFK17876.1_130 [gene=mgtE2] [locus_tag=HFX_0134] [protein=Mg2+ transporter] [protein_id=AFK17876.1] [location=132236..132817] [gbkey=CDS]	249.126
lcl|CP001868.2_cds_AFK17877.1_131 [gene=mgtE] [locus_tag=HFX_0135] [protein=divalent cation transporter, subunit II, MgtE family protein] [protein_id=AFK17877.1] [location=132819..133379] [gbkey=CDS]	19.3493
lcl|CP001868.2_cds_AFK17878.1_132 [locus_tag=HFX_0136] [protein=hypothetical protein] [protein_id=AFK17878.1] [location=133498..134490] [gbkey=CDS]	98.6066
lcl|CP001868.2_cds_AFK17879.1_133 [locus_tag=HFX_0137] [protein=coaE operon protein] [protein_id=AFK17879.1] [location=complement(134530..134946)] [gbkey=CDS]	297.498
lcl|CP001868.2_cds_AFK17880.1_134 [gene=coaE] [locus_tag=HFX_0138] [protein=dephospho-CoA kinase] [protein_id=AFK17880.1] [location=complement(134943..135512)] [gbkey=CDS]	375.241
lcl|CP001868.2_cds_AFK17881.1_135 [locus_tag=HFX_0139] [protein=hypothetical protein] [protein_id=AFK17881.1] [location=135652..136029] [gbkey=CDS]	87.3227
lcl|CP001868.2_cds_AFK17882.2_136 [locus_tag=HFX_0141] [protein=hypothetical protein] [protein_id=AFK17882.2] [location=136839..137042] [gbkey=CDS]	46.1521
lcl|CP001868.2_cds_AFK17883.2_137 [gene=thsA] [locus_tag=HFX_0142] [protein=thermosome, alpha subunit] [protein_id=AFK17883.2] [location=complement(137199..138881)] [gbkey=CDS]	668.737
lcl|CP001868.2_cds_AFK17884.1_138 [locus_tag=HFX_0143] [protein=sugar kinase] [protein_id=AFK17884.1] [location=complement(138983..139756)] [gbkey=CDS]	396.98
lcl|CP001868.2_cds_AFK17885.1_139 [locus_tag=HFX_0144] [protein=putative RNA-processing protein] [protein_id=AFK17885.1] [location=complement(139838..140380)] [gbkey=CDS]	843.691
lcl|CP001868.2_cds_AFK17886.1_140 [gene=rio1] [locus_tag=HFX_0145] [protein=RIO-like serine/threonine protein kinase II] [protein_id=AFK17886.1] [location=complement(140464..141318)] [gbkey=CDS]	98.976
lcl|CP001868.2_cds_AFK17887.1_141 [gene=eif1A1] [locus_tag=HFX_0146] [protein=translation initiation factor IF-1A] [protein_id=AFK17887.1] [location=complement(141494..141784)] [gbkey=CDS]	261.116
lcl|CP001868.2_cds_AFK17888.1_142 [gene=tyrS] [locus_tag=HFX_0147] [protein=tyrosyl-tRNA synthetase] [protein_id=AFK17888.1] [location=complement(142125..143111)] [gbkey=CDS]	161.939
lcl|CP001868.2_cds_AFK17889.1_143 [locus_tag=HFX_0148] [protein=hypothetical protein] [protein_id=AFK17889.1] [location=143202..143513] [gbkey=CDS]	78.8136
lcl|CP001868.2_cds_AFK17890.1_144 [locus_tag=HFX_0149] [protein=hypothetical protein] [protein_id=AFK17890.1] [location=complement(143532..145595)] [gbkey=CDS]	117.742
lcl|CP001868.2_cds_AFK17891.1_145 [gene=hflC] [locus_tag=HFX_0150] [protein=membrane protease subunit, stomatin/prohibitin] [protein_id=AFK17891.1] [location=145704..146702] [gbkey=CDS]	109.878
lcl|CP001868.2_cds_AFK17892.1_146 [locus_tag=HFX_0151] [protein=hypothetical protein] [protein_id=AFK17892.1] [location=146702..147046] [gbkey=CDS]	815.488
lcl|CP001868.2_cds_AFK17893.1_147 [gene=phzC] [locus_tag=HFX_0152] [protein=phenazine biosynthesis-like protein] [protein_id=AFK17893.1] [location=complement(147056..147949)] [gbkey=CDS]	70.3742
lcl|CP001868.2_cds_AFK17894.1_148 [gene=elaC] [locus_tag=HFX_0153] [protein=ribonuclease Z (RNase Z) (tRNA 3 endonuclease)] [protein_id=AFK17894.1] [location=complement(147992..148927)] [gbkey=CDS]	98.1028
lcl|CP001868.2_cds_AFK17895.1_149 [gene=rfcC1] [locus_tag=HFX_0154] [protein=replication factor C small subunit 2] [protein_id=AFK17895.1] [location=149075..150100] [gbkey=CDS]	48.905
lcl|CP001868.2_cds_AFK17896.1_150 [gene=psd] [locus_tag=HFX_0155] [protein=phosphatidylserine decarboxylase] [protein_id=AFK17896.1] [location=150101..150706] [gbkey=CDS]	144.579
lcl|CP001868.2_cds_AFK17897.1_151 [locus_tag=HFX_0156] [protein=hypothetical protein] [protein_id=AFK17897.1] [location=150921..151169] [gbkey=CDS]	104.982
lcl|CP001868.2_cds_AFK17898.1_152 [locus_tag=HFX_0157] [protein=hypothetical protein] [protein_id=AFK17898.1] [location=151481..151879] [gbkey=CDS]	38.0321
lcl|CP001868.2_cds_AFK17899.2_153 [locus_tag=HFX_0158] [protein=putative RNA methylase] [protein_id=AFK17899.2] [location=complement(151907..152872)] [gbkey=CDS]	316.128
lcl|CP001868.2_cds_AFK17900.1_154 [locus_tag=HFX_0159] [protein=hypothetical protein] [protein_id=AFK17900.1] [location=152988..153299] [gbkey=CDS]	24.8511
lcl|CP001868.2_cds_AFK17901.1_155 [gene=tbp1] [locus_tag=HFX_0160] [protein=TATA-binding transcription initiation factor] [protein_id=AFK17901.1] [location=153358..153927] [gbkey=CDS]	63.7385
lcl|CP001868.2_cds_AFK17902.1_156 [locus_tag=HFX_0161] [protein=hypothetical protein] [protein_id=AFK17902.1] [location=154084..154464] [gbkey=CDS]	213.39
lcl|CP001868.2_cds_AFK17903.1_157 [locus_tag=HFX_0162] [protein=hypothetical protein] [protein_id=AFK17903.1] [location=154552..155493] [gbkey=CDS]	156.153
lcl|CP001868.2_cds_AFK17904.1_158 [gene=hisG] [locus_tag=HFX_0163] [protein=ATP phosphoribosyltransferase] [protein_id=AFK17904.1] [location=complement(155544..156389)] [gbkey=CDS]	275.865
lcl|CP001868.2_cds_AFK17905.1_159 [locus_tag=HFX_0164] [protein=putative peptidase] [protein_id=AFK17905.1] [location=156468..157541] [gbkey=CDS]	57.2389
lcl|CP001868.2_cds_AFK17906.1_160 [locus_tag=HFX_0165] [protein=transcription regulator] [protein_id=AFK17906.1] [location=complement(157615..158127)] [gbkey=CDS]	631.987
lcl|CP001868.2_cds_AFK17907.1_161 [locus_tag=HFX_0166] [protein=hypothetical protein] [protein_id=AFK17907.1] [location=complement(158124..158471)] [gbkey=CDS]	3067.05
lcl|CP001868.2_cds_AFK17908.1_162 [gene=ssnA] [locus_tag=HFX_0167] [protein=putative chlorohydrolase] [protein_id=AFK17908.1] [location=158631..159923] [gbkey=CDS]	279.525
lcl|CP001868.2_cds_AFK17909.1_163 [gene=arsR] [locus_tag=HFX_0168] [protein=putative transcriptional regulator, ArsR family] [protein_id=AFK17909.1] [location=complement(159946..160257)] [gbkey=CDS]	902.096
lcl|CP001868.2_cds_AFK17910.1_164 [gene=sam1] [locus_tag=HFX_0169] [protein=S-adenosyl-L-homocysteine hydrolase] [protein_id=AFK17910.1] [location=160358..161644] [gbkey=CDS]	1662.85
lcl|CP001868.2_cds_AFK17911.1_165 [gene=hjc] [locus_tag=HFX_0170] [protein=Holliday junction resolvase] [protein_id=AFK17911.1] [location=161754..162179] [gbkey=CDS]	75.6635
lcl|CP001868.2_cds_AFK17912.1_166 [locus_tag=HFX_0171] [protein=hypothetical protein] [protein_id=AFK17912.1] [location=complement(162216..162863)] [gbkey=CDS]	166.319
lcl|CP001868.2_cds_AFK17913.1_167 [locus_tag=HFX_0172] [protein=transporter] [protein_id=AFK17913.1] [location=163083..163286] [gbkey=CDS]	942.589
lcl|CP001868.2_cds_AFK17914.2_168 [gene=pri2] [locus_tag=HFX_0173] [protein=DNA primase large subunit] [protein_id=AFK17914.2] [location=complement(163398..164495)] [gbkey=CDS]	123.879
lcl|CP001868.2_cds_AFK17915.1_169 [locus_tag=HFX_0174] [protein=hypothetical protein] [protein_id=AFK17915.1] [location=164624..165217] [gbkey=CDS]	168.012
lcl|CP001868.2_cds_AFK17916.1_170 [gene=htlD25] [locus_tag=HFX_0175] [protein=HTR-like protein] [protein_id=AFK17916.1] [location=165341..167041] [gbkey=CDS]	107.184
lcl|CP001868.2_cds_AFK17917.1_171 [gene=dnaN] [locus_tag=HFX_0176] [protein=DNA polymerase sliding clamp] [protein_id=AFK17917.1] [location=complement(167154..167897)] [gbkey=CDS]	172.549
lcl|CP001868.2_cds_AFK17918.1_172 [gene=wzb] [locus_tag=HFX_0177] [protein=arsenate reductase (glutaredoxin), protein-tyrosine-phosphatase] [protein_id=AFK17918.1] [location=168259..168687] [gbkey=CDS]	66.6139
lcl|CP001868.2_cds_AFK17919.1_173 [gene=ftsJ] [locus_tag=HFX_0178] [protein=ribosomal RNA large subunit methyltransferase J] [protein_id=AFK17919.1] [location=168836..169609] [gbkey=CDS]	232.406
lcl|CP001868.2_cds_AFK17921.1_174 [gene=tnp1] [locus_tag=HFX_0180] [protein=IS1341-type transposase (TCE32)] [protein_id=AFK17921.1] [location=complement(170028..171305)] [gbkey=CDS]	13395.6
lcl|CP001868.2_cds_AFK17922.1_175 [locus_tag=HFX_0181] [protein=IS200-type transposase (TCE31)] [protein_id=AFK17922.1] [location=complement(171302..171733)] [gbkey=CDS]	2008.64
lcl|CP001868.2_cds_AFK17923.1_176 [locus_tag=HFX_0182] [protein=hypothetical protein] [protein_id=AFK17923.1] [location=complement(172379..173098)] [gbkey=CDS]	14.9225
lcl|CP001868.2_cds_AFK17924.1_177 [locus_tag=HFX_0183] [protein=hypothetical protein] [protein_id=AFK17924.1] [location=complement(173091..173267)] [gbkey=CDS]	25.6574
lcl|CP001868.2_cds_AFK17925.1_178 [gene=tatC2] [locus_tag=HFX_0184] [protein=sec-independent protein translocase component TatC2] [protein_id=AFK17925.1] [location=complement(173360..175513)] [gbkey=CDS]	55.4339
lcl|CP001868.2_cds_AFK17926.1_179 [gene=tatC1] [locus_tag=HFX_0185] [protein=sec-independent protein translocase component TatC1] [protein_id=AFK17926.1] [location=175645..176757] [gbkey=CDS]	177.344
lcl|CP001868.2_cds_AFK17927.1_180 [locus_tag=HFX_0186] [protein=hypothetical protein] [protein_id=AFK17927.1] [location=complement(176853..177068)] [gbkey=CDS]	303.578
lcl|CP001868.2_cds_AFK17928.1_181 [locus_tag=HFX_0187] [protein=cyclase/dehydrase] [protein_id=AFK17928.1] [location=complement(177256..177789)] [gbkey=CDS]	141.464
lcl|CP001868.2_cds_AFK17929.1_182 [gene=gpm] [locus_tag=HFX_0188] [protein=phosphoglycerate mutase] [protein_id=AFK17929.1] [location=177864..178499] [gbkey=CDS]	308.61
lcl|CP001868.2_cds_AFK17930.1_183 [gene=trmU] [locus_tag=HFX_0189] [protein=tRNA methyl transferase / tRNA (5-methylaminomethyl-2-thiouridylate)-methyltransferase] [protein_id=AFK17930.1] [location=complement(178609..179517)] [gbkey=CDS]	127.094
lcl|CP001868.2_cds_AFK17931.1_184 [locus_tag=HFX_0190] [protein=DNA mismatch repair protein MutS-like protein, MutS3] [protein_id=AFK17931.1] [location=179674..181665] [gbkey=CDS]	140.625
lcl|CP001868.2_cds_AFK17932.1_185 [gene=hat1] [locus_tag=HFX_0191] [protein=protein N-acetyltransferase-like protein] [protein_id=AFK17932.1] [location=complement(181675..182229)] [gbkey=CDS]	28.1403
lcl|CP001868.2_cds_AFK17933.1_186 [locus_tag=HFX_0192] [protein=hypothetical protein] [protein_id=AFK17933.1] [location=complement(182274..182669)] [gbkey=CDS]	24.3347
lcl|CP001868.2_cds_AFK17934.1_187 [gene=cdc6B] [locus_tag=HFX_0193] [protein=cell division control protein 6] [protein_id=AFK17934.1] [location=183378..184502] [gbkey=CDS]	877.948
lcl|CP001868.2_cds_AFK17935.1_188 [gene=rpiA] [locus_tag=HFX_0194] [protein=ribose 5-phosphate isomerase] [protein_id=AFK17935.1] [location=184573..185265] [gbkey=CDS]	266.284
lcl|CP001868.2_cds_AFK17936.1_189 [locus_tag=HFX_0195] [protein=hypothetical protein] [protein_id=AFK17936.1] [location=complement(185361..185528)] [gbkey=CDS]	7143.03
lcl|CP001868.2_cds_AFK17937.1_190 [gene=purE-2] [locus_tag=HFX_0196] [protein=NCAIR mutase (PurE)-related protein] [protein_id=AFK17937.1] [location=185712..186467] [gbkey=CDS]	308.56
lcl|CP001868.2_cds_AFK17938.1_191 [gene=nosY] [locus_tag=HFX_0197] [protein=ABC-type copper transport system, permease protein] [protein_id=AFK17938.1] [location=complement(186546..187379)] [gbkey=CDS]	20.3202
lcl|CP001868.2_cds_AFK17939.1_192 [locus_tag=HFX_0198] [protein=hypothetical protein] [protein_id=AFK17939.1] [location=complement(187388..187717)] [gbkey=CDS]	4.0278
lcl|CP001868.2_cds_AFK17940.1_193 [locus_tag=HFX_0199] [protein=putative nuclease] [protein_id=AFK17940.1] [location=187762..188025] [gbkey=CDS]	372.573
lcl|CP001868.2_cds_AFK17941.1_194 [gene=pmm] [locus_tag=HFX_0200] [protein=phosphohexomutase (phosphoglucomutase, phosphomannomutase)] [protein_id=AFK17941.1] [location=188061..189434] [gbkey=CDS]	478.773
lcl|CP001868.2_cds_AFK17942.1_195 [locus_tag=HFX_0201] [protein=hypothetical protein] [protein_id=AFK17942.1] [location=complement(189431..189835)] [gbkey=CDS]	112.132
lcl|CP001868.2_cds_AFK17943.1_196 [locus_tag=HFX_0202] [protein=GCN5-related N-acetyltransferase] [protein_id=AFK17943.1] [location=complement(189945..190358)] [gbkey=CDS]	42.0051
lcl|CP001868.2_cds_AFK17944.1_197 [gene=bcp] [locus_tag=HFX_0203] [protein=thioredoxin-dependent hydroperoxide peroxidase] [protein_id=AFK17944.1] [location=complement(190470..191009)] [gbkey=CDS]	85.9455
lcl|CP001868.2_cds_AFK17945.1_198 [locus_tag=HFX_0204] [protein=hypothetical protein] [protein_id=AFK17945.1] [location=complement(191057..191257)] [gbkey=CDS]	4378.8
lcl|CP001868.2_cds_AFK17946.2_199 [gene=rfcC2] [locus_tag=HFX_0205] [protein=replication factor C small subunit] [protein_id=AFK17946.2] [location=191387..192373] [gbkey=CDS]	349.914
lcl|CP001868.2_cds_AFK17947.1_200 [gene=kinA2] [locus_tag=HFX_0206] [protein=PAS domain S-box] [protein_id=AFK17947.1] [location=complement(192458..194863)] [gbkey=CDS]	268.994
lcl|CP001868.2_cds_AFK17948.1_201 [locus_tag=HFX_0207] [protein=tryptophan-rich sensory protein] [protein_id=AFK17948.1] [location=complement(194984..195469)] [gbkey=CDS]	275.545
lcl|CP001868.2_cds_AFK17949.1_202 [gene=alaS] [locus_tag=HFX_0208] [protein=alanyl-tRNA synthetase] [protein_id=AFK17949.1] [location=195592..198360] [gbkey=CDS]	167.248
lcl|CP001868.2_cds_AFK17950.1_203 [gene=est] [locus_tag=HFX_0209] [protein=3-oxoadipate enol-lactonase] [protein_id=AFK17950.1] [location=198469..199242] [gbkey=CDS]	346.606
lcl|CP001868.2_cds_AFK17951.2_204 [gene=guaA] [locus_tag=HFX_0210] [protein=GMP synthase (glutamine-hydrolysing)] [protein_id=AFK17951.2] [location=199435..200148] [gbkey=CDS]	147.997
lcl|CP001868.2_cds_AFK17952.2_205 [gene=acd_1] [locus_tag=HFX_0211] [protein=glutaryl-CoA dehydrogenase] [protein_id=AFK17952.2] [location=200311..201474] [gbkey=CDS]	417.082
lcl|CP001868.2_cds_AFK17953.1_206 [locus_tag=HFX_0212] [protein=hypothetical protein] [protein_id=AFK17953.1] [location=201591..201881] [gbkey=CDS]	978.996
lcl|CP001868.2_cds_AFK17954.1_207 [locus_tag=HFX_0213] [protein=hypothetical protein] [protein_id=AFK17954.1] [location=202118..202834] [gbkey=CDS]	992.56
lcl|CP001868.2_cds_AFK17955.1_208 [locus_tag=HFX_0214] [protein=hypothetical protein] [protein_id=AFK17955.1] [location=202970..204043] [gbkey=CDS]	37.7467
lcl|CP001868.2_cds_AFK17956.1_209 [locus_tag=HFX_0215] [protein=ferredoxin II] [protein_id=AFK17956.1] [location=204131..204454] [gbkey=CDS]	44.7846
lcl|CP001868.2_cds_AFK17957.1_210 [gene=lgl] [locus_tag=HFX_0216] [protein=putative lactoyglutathione lyase] [protein_id=AFK17957.1] [location=204498..204872] [gbkey=CDS]	38.3986
lcl|CP001868.2_cds_AFK17958.1_211 [locus_tag=HFX_0217] [protein=hypothetical protein] [protein_id=AFK17958.1] [location=complement(205128..205826)] [gbkey=CDS]	37.8725
lcl|CP001868.2_cds_AFK17959.1_212 [locus_tag=HFX_0218] [protein=ferritin-like protein] [protein_id=AFK17959.1] [location=206034..206486] [gbkey=CDS]	2048.54
lcl|CP001868.2_cds_AFK17960.2_213 [gene=hdrD] [locus_tag=HFX_0219] [protein=iron-sulfur protein (4Fe-4S)] [protein_id=AFK17960.2] [location=complement(206695..208809)] [gbkey=CDS]	293.488
lcl|CP001868.2_cds_AFK17961.1_214 [gene=cbiQ2] [locus_tag=HFX_0220] [protein=cobalt transport protein] [protein_id=AFK17961.1] [location=complement(208979..209683)] [gbkey=CDS]	56.718
lcl|CP001868.2_cds_AFK17962.1_215 [gene=cbiO2] [locus_tag=HFX_0221] [protein=cobalt ABC transporter ATP-binding protein] [protein_id=AFK17962.1] [location=complement(209677..210378)] [gbkey=CDS]	194.233
lcl|CP001868.2_cds_AFK17963.1_216 [gene=bioY] [locus_tag=HFX_0222] [protein=biotin synthesis protein] [protein_id=AFK17963.1] [location=complement(210379..210957)] [gbkey=CDS]	204.695
lcl|CP001868.2_cds_AFK17964.1_217 [locus_tag=HFX_0223] [protein=hypothetical protein] [protein_id=AFK17964.1] [location=211196..211801] [gbkey=CDS]	493.69
lcl|CP001868.2_cds_AFK17965.1_218 [gene=mcm2] [locus_tag=HFX_0224] [protein=replicative DNA helicase / cell division control protein 21 /MCM] [protein_id=AFK17965.1] [location=211907..217363] [gbkey=CDS]	30.7918
lcl|CP001868.2_cds_AFK17966.1_219 [locus_tag=HFX_0225] [protein=hypothetical protein] [protein_id=AFK17966.1] [location=217365..217667] [gbkey=CDS]	197.769
lcl|CP001868.2_cds_AFK17967.1_220 [locus_tag=HFX_0226] [protein=hypothetical protein] [protein_id=AFK17967.1] [location=217822..218160] [gbkey=CDS]	101.29
lcl|CP001868.2_cds_AFK17968.1_221 [locus_tag=HFX_0227] [protein=hypothetical protein] [protein_id=AFK17968.1] [location=218157..219104] [gbkey=CDS]	47.9047
lcl|CP001868.2_cds_AFK17969.1_222 [locus_tag=HFX_0228] [protein=hypothetical protein] [protein_id=AFK17969.1] [location=complement(218952..219131)] [gbkey=CDS]	9.8458
lcl|CP001868.2_cds_AFK17970.1_223 [locus_tag=HFX_0229] [protein=hypothetical protein] [protein_id=AFK17970.1] [location=219185..220072] [gbkey=CDS]	16.4651
lcl|CP001868.2_cds_AFK17971.1_224 [gene=minD] [locus_tag=HFX_0230] [protein=cell division inhibitor MinD-like (ATPase involved in chromosome partitioning)] [protein_id=AFK17971.1] [location=220069..220731] [gbkey=CDS]	27.566
lcl|CP001868.2_cds_AFK17972.2_225 [gene=tfb1] [locus_tag=HFX_0231] [protein=transcription initiation factor TFB] [protein_id=AFK17972.2] [location=complement(220815..221681)] [gbkey=CDS]	55.0631
lcl|CP001868.2_cds_AFK17973.1_226 [locus_tag=HFX_0232] [protein=hypothetical protein] [protein_id=AFK17973.1] [location=221844..222365] [gbkey=CDS]	5557.77
lcl|CP001868.2_cds_AFK17974.1_227 [gene=minD] [locus_tag=HFX_0233] [protein=cell division inhibitor] [protein_id=AFK17974.1] [location=complement(222461..223204)] [gbkey=CDS]	251.752
lcl|CP001868.2_cds_AFK17975.1_228 [gene=hit] [locus_tag=HFX_0234] [protein=histidine triad (HIT) hydrolase] [protein_id=AFK17975.1] [location=complement(223301..223720)] [gbkey=CDS]	71.2061
lcl|CP001868.2_cds_AFK17976.1_229 [locus_tag=HFX_0235] [protein=uracil DNA glycosylase superfamily protein] [protein_id=AFK17976.1] [location=complement(224270..224893)] [gbkey=CDS]	28.0463
lcl|CP001868.2_cds_AFK17977.2_230 [locus_tag=HFX_0236] [protein=hypothetical protein] [protein_id=AFK17977.2] [location=complement(224900..225130)] [gbkey=CDS]	136.658
lcl|CP001868.2_cds_AFK17978.1_231 [gene=prsA] [locus_tag=HFX_0237] [protein=ribose-phosphate diphosphokinase / PRPP synthetase] [protein_id=AFK17978.1] [location=complement(225209..226060)] [gbkey=CDS]	225.3
lcl|CP001868.2_cds_AFK17979.2_232 [locus_tag=HFX_0238] [protein=hypothetical protein] [protein_id=AFK17979.2] [location=complement(226121..226942)] [gbkey=CDS]	889.354
lcl|CP001868.2_cds_AFK17980.1_233 [locus_tag=HFX_0239] [protein=putative metal-binding protein] [protein_id=AFK17980.1] [location=complement(227038..227382)] [gbkey=CDS]	822.551
lcl|CP001868.2_cds_AFK17981.1_234 [gene=trm1] [locus_tag=HFX_0240] [protein=N(2),N(2)-dimethylguanosine tRNA methyltransferase / tRNA (guanine-N2-)-methyltransferase] [protein_id=AFK17981.1] [location=227507..228637] [gbkey=CDS]	33.9836
lcl|CP001868.2_cds_AFK17984.1_235 [gene=g6pc] [locus_tag=HFX_0243] [protein=glucose-6-phosphatase] [protein_id=AFK17984.1] [location=230048..230995] [gbkey=CDS]	89.8506
lcl|CP001868.2_cds_AFK17985.1_236 [gene=ubiE] [locus_tag=HFX_0244] [protein=ubiquinone/menaquinone biosynthesis methyltransferase UbiE] [protein_id=AFK17985.1] [location=complement(231005..231706)] [gbkey=CDS]	149.58
lcl|CP001868.2_cds_AFK17986.2_237 [gene=glnA] [locus_tag=HFX_0245] [protein=glutamine synthetase] [protein_id=AFK17986.2] [location=complement(231846..233216)] [gbkey=CDS]	158.028
lcl|CP001868.2_cds_AFK17987.1_238 [gene=lrp] [locus_tag=HFX_0246] [protein=Lrp/AsnC family transcription regulator] [protein_id=AFK17987.1] [location=233343..233801] [gbkey=CDS]	378.87
lcl|CP001868.2_cds_AIA57291.1_239 [locus_tag=HFX_0246A] [protein=small CPxCG-related zinc finger protein] [protein_id=AIA57291.1] [location=complement(233815..233967)] [gbkey=CDS]	2537.46
lcl|CP001868.2_cds_AFK17988.2_240 [gene=pepB] [locus_tag=HFX_0247] [protein=leucyl aminopeptidase] [protein_id=AFK17988.2] [location=complement(234442..235527)] [gbkey=CDS]	110.459
lcl|CP001868.2_cds_AFK17989.1_241 [gene=gly1] [locus_tag=HFX_0248] [protein=threonine aldolase] [protein_id=AFK17989.1] [location=235646..236671] [gbkey=CDS]	418.554
lcl|CP001868.2_cds_AFK17990.1_242 [gene=cat] [locus_tag=HFX_0250] [protein=cation efflux protein] [protein_id=AFK17990.1] [location=complement(236901..237845)] [gbkey=CDS]	138.075
lcl|CP001868.2_cds_AFK17991.1_243 [locus_tag=HFX_0249] [protein=hypothetical protein] [protein_id=AFK17991.1] [location=237712..237957] [gbkey=CDS]	2.7016
lcl|CP001868.2_cds_AFK17992.1_244 [locus_tag=HFX_0251] [protein=phosphoesterase,metallo-phosphoesterase-calcineu rin-like protein] [protein_id=AFK17992.1] [location=237966..238487] [gbkey=CDS]	75.7531
lcl|CP001868.2_cds_AFK17993.1_245 [gene=arsR] [locus_tag=HFX_0252] [protein=ArsR family regulatory protein] [protein_id=AFK17993.1] [location=complement(238722..239627)] [gbkey=CDS]	91.4484
lcl|CP001868.2_cds_AFK17994.1_246 [locus_tag=HFX_0253] [protein=hypothetical protein] [protein_id=AFK17994.1] [location=239724..239891] [gbkey=CDS]	560.418
lcl|CP001868.2_cds_AFK17995.1_247 [gene=pitA] [locus_tag=HFX_0254] [protein=phosphate/sulfate permease] [protein_id=AFK17995.1] [location=239934..241133] [gbkey=CDS]	78.4586
lcl|CP001868.2_cds_AFK17996.1_248 [locus_tag=HFX_0255] [protein=CBS domain-containing protein] [protein_id=AFK17996.1] [location=complement(241262..242659)] [gbkey=CDS]	112.587
lcl|CP001868.2_cds_AFK17997.1_249 [gene=gst2] [locus_tag=HFX_0256] [protein=glutathione S-transferase] [protein_id=AFK17997.1] [location=242907..243170] [gbkey=CDS]	163.211
lcl|CP001868.2_cds_AFK17998.1_250 [gene=bcp] [locus_tag=HFX_0257] [protein=peroxiredoxin-like protein] [protein_id=AFK17998.1] [location=243170..243676] [gbkey=CDS]	106.614
lcl|CP001868.2_cds_AFK17999.1_251 [gene=sua5] [locus_tag=HFX_0258] [protein=DNA binding protein, translation factor] [protein_id=AFK17999.1] [location=243836..244447] [gbkey=CDS]	292.659
lcl|CP001868.2_cds_AFK18000.1_252 [locus_tag=HFX_0259] [protein=hypothetical protein] [protein_id=AFK18000.1] [location=complement(244448..245110)] [gbkey=CDS]	163.057
lcl|CP001868.2_cds_AFK18001.1_253 [gene=speE] [locus_tag=HFX_0260] [protein=spermidine synthase] [protein_id=AFK18001.1] [location=245263..246876] [gbkey=CDS]	90.863
lcl|CP001868.2_cds_AFK18002.1_254 [locus_tag=HFX_0261] [protein=hypothetical protein] [protein_id=AFK18002.1] [location=complement(246909..247070)] [gbkey=CDS]	265.973
lcl|CP001868.2_cds_AFK18003.1_255 [locus_tag=HFX_0262] [protein=hypothetical protein] [protein_id=AFK18003.1] [location=247199..247384] [gbkey=CDS]	129.226
lcl|CP001868.2_cds_AFK18004.1_256 [locus_tag=HFX_0263] [protein=hypothetical protein] [protein_id=AFK18004.1] [location=247921..248154] [gbkey=CDS]	58.2227
lcl|CP001868.2_cds_AFK18005.1_257 [locus_tag=HFX_0264] [protein=PilT protein domain protein] [protein_id=AFK18005.1] [location=complement(248503..248889)] [gbkey=CDS]	26.3317
lcl|CP001868.2_cds_AFK18006.1_258 [locus_tag=HFX_0265] [protein=hypothetical protein] [protein_id=AFK18006.1] [location=complement(248886..249113)] [gbkey=CDS]	17.975
lcl|CP001868.2_cds_AFK18007.1_259 [locus_tag=HFX_0266] [protein=hypothetical protein] [protein_id=AFK18007.1] [location=249404..249577] [gbkey=CDS]	26.7364
lcl|CP001868.2_cds_AFK18008.1_260 [locus_tag=HFX_0267] [protein=hypothetical protein] [protein_id=AFK18008.1] [location=complement(249581..250147)] [gbkey=CDS]	130.3
lcl|CP001868.2_cds_AFK18009.1_261 [locus_tag=HFX_0269] [protein=sodium/sulfate symporter family transporter] [protein_id=AFK18009.1] [location=complement(250442..252298)] [gbkey=CDS]	167.072
lcl|CP001868.2_cds_AFK18010.1_262 [locus_tag=HFX_0270] [protein=archaea-specific helicase] [protein_id=AFK18010.1] [location=complement(252389..254443)] [gbkey=CDS]	97.3978
lcl|CP001868.2_cds_AFK18011.2_263 [locus_tag=HFX_0271] [protein=cupin domain-containing protein] [protein_id=AFK18011.2] [location=complement(254534..254917)] [gbkey=CDS]	370.947
lcl|CP001868.2_cds_AFK18012.1_264 [gene=spoIVFB] [locus_tag=HFX_0272] [protein=metalloprotease] [protein_id=AFK18012.1] [location=255003..256175] [gbkey=CDS]	64.8726
lcl|CP001868.2_cds_AFK18013.1_265 [gene=cinA] [locus_tag=HFX_0273] [protein=CinA-like domain-containing protein] [protein_id=AFK18013.1] [location=complement(256197..257069)] [gbkey=CDS]	81.3292
lcl|CP001868.2_cds_AFK18014.1_266 [locus_tag=HFX_0274] [protein=hypothetical protein] [protein_id=AFK18014.1] [location=257210..257374] [gbkey=CDS]	996.214
lcl|CP001868.2_cds_AFK18015.1_267 [locus_tag=HFX_0276] [protein=helicase] [protein_id=AFK18015.1] [location=258025..258486] [gbkey=CDS]	96.1402
lcl|CP001868.2_cds_AFK18016.1_268 [locus_tag=HFX_0277] [protein=CopG family protein] [protein_id=AFK18016.1] [location=complement(258528..258941)] [gbkey=CDS]	1371.45
lcl|CP001868.2_cds_AFK18017.1_269 [locus_tag=HFX_0278] [protein=hypothetical protein] [protein_id=AFK18017.1] [location=complement(259097..259687)] [gbkey=CDS]	262.013
lcl|CP001868.2_cds_AFK18018.1_270 [gene=rpaA] [locus_tag=HFX_0279] [protein=replication factor A] [protein_id=AFK18018.1] [location=complement(259688..260623)] [gbkey=CDS]	464.006
lcl|CP001868.2_cds_AFK18019.1_271 [locus_tag=HFX_0280] [protein=hypothetical protein] [protein_id=AFK18019.1] [location=260772..261056] [gbkey=CDS]	531.672
lcl|CP001868.2_cds_AFK18020.1_272 [gene=manC] [locus_tag=HFX_0281] [protein=mannose-1-phosphate guanylyltransferase] [protein_id=AFK18020.1] [location=261132..262136] [gbkey=CDS]	130.604
lcl|CP001868.2_cds_AFK18021.2_273 [gene=ywfD2] [locus_tag=HFX_0282] [protein=glucose dehydrogenase / 3-oxoacyl-[acyl-carrier protein] reductase] [protein_id=AFK18021.2] [location=complement(262147..262932)] [gbkey=CDS]	131.622
lcl|CP001868.2_cds_AFK18022.1_274 [locus_tag=HFX_0283] [protein=putative transcriptional regulator] [protein_id=AFK18022.1] [location=complement(263058..263555)] [gbkey=CDS]	185.943
lcl|CP001868.2_cds_AFK18023.1_275 [locus_tag=HFX_0284] [protein=hypothetical protein] [protein_id=AFK18023.1] [location=complement(263632..264099)] [gbkey=CDS]	174.905
lcl|CP001868.2_cds_AFK18024.1_276 [locus_tag=HFX_0285] [protein=hypothetical protein] [protein_id=AFK18024.1] [location=264222..264791] [gbkey=CDS]	33.4238
lcl|CP001868.2_cds_AFK18025.2_277 [locus_tag=HFX_0286] [protein=hypothetical protein] [protein_id=AFK18025.2] [location=complement(264898..265893)] [gbkey=CDS]	47.4866
lcl|CP001868.2_cds_AFK18026.1_278 [gene=dap2] [locus_tag=HFX_0287] [protein=dipeptidyl aminopeptidases/acylaminoacyl-peptidase] [protein_id=AFK18026.1] [location=266050..267900] [gbkey=CDS]	33.6304
lcl|CP001868.2_cds_AFK18027.1_279 [locus_tag=HFX_0288] [protein=hypothetical protein] [protein_id=AFK18027.1] [location=267965..269098] [gbkey=CDS]	315.69
lcl|CP001868.2_cds_AFK18028.1_280 [gene=ispA] [locus_tag=HFX_0289] [protein=multifunctional long-chain (E)-prenyl diphosphate synthase] [protein_id=AFK18028.1] [location=complement(269163..270005)] [gbkey=CDS]	173.309
lcl|CP001868.2_cds_AFK18029.1_281 [gene=etfA] [locus_tag=HFX_0290] [protein=electron transfer flavoprotein alpha-subunit] [protein_id=AFK18029.1] [location=complement(270179..271132)] [gbkey=CDS]	821.101
lcl|CP001868.2_cds_AFK18030.1_282 [gene=etfB] [locus_tag=HFX_0291] [protein=electron transfer flavoprotein beta subunit] [protein_id=AFK18030.1] [location=complement(271129..271923)] [gbkey=CDS]	677.687
lcl|CP001868.2_cds_AFK18031.1_283 [locus_tag=HFX_0292] [protein=hypothetical protein] [protein_id=AFK18031.1] [location=complement(271992..273134)] [gbkey=CDS]	81.499
lcl|CP001868.2_cds_AFK18032.2_284 [locus_tag=HFX_0293] [protein=hypothetical protein] [protein_id=AFK18032.2] [location=273297..274625] [gbkey=CDS]	141.352
lcl|CP001868.2_cds_AFK18033.1_285 [locus_tag=HFX_0294] [protein=hypothetical protein] [protein_id=AFK18033.1] [location=274715..275197] [gbkey=CDS]	72.9261
lcl|CP001868.2_cds_AFK18034.2_286 [gene=menG] [locus_tag=HFX_0295] [protein=ubiquinone/menaquinone biosynthesis methyltransferase] [protein_id=AFK18034.2] [location=complement(275267..275893)] [gbkey=CDS]	34.6251
lcl|CP001868.2_cds_AFK18035.1_287 [gene=atpH] [locus_tag=HFX_0296] [protein=A-type ATP synthase subunit H] [protein_id=AFK18035.1] [location=276049..276381] [gbkey=CDS]	1230.06
lcl|CP001868.2_cds_AFK18036.1_288 [gene=atpI] [locus_tag=HFX_0297] [protein=A-type ATP synthase subunit I] [protein_id=AFK18036.1] [location=276368..278557] [gbkey=CDS]	1132.33
lcl|CP001868.2_cds_AFK18037.1_289 [gene=atpK] [locus_tag=HFX_0298] [protein=A-type ATP synthase subunit K] [protein_id=AFK18037.1] [location=278733..278990] [gbkey=CDS]	1611.67
lcl|CP001868.2_cds_AFK18038.1_290 [gene=atpE] [locus_tag=HFX_0299] [protein=A-type ATP synthase subunit E] [protein_id=AFK18038.1] [location=279011..279595] [gbkey=CDS]	777.817
lcl|CP001868.2_cds_AFK18039.1_291 [gene=atpC] [locus_tag=HFX_0300] [protein=A-type ATP synthase subunit C] [protein_id=AFK18039.1] [location=279592..280638] [gbkey=CDS]	378.421
lcl|CP001868.2_cds_AFK18040.1_292 [gene=atpF] [locus_tag=HFX_0301] [protein=A-type ATP synthase subunit F] [protein_id=AFK18040.1] [location=280635..280955] [gbkey=CDS]	543.818
lcl|CP001868.2_cds_AFK18041.1_293 [gene=atpA] [locus_tag=HFX_0302] [protein=A-type ATP synthase subunit A] [protein_id=AFK18041.1] [location=280962..282722] [gbkey=CDS]	710.003
lcl|CP001868.2_cds_AFK18042.1_294 [gene=atpB] [locus_tag=HFX_0303] [protein=A-type ATP synthase subunit B] [protein_id=AFK18042.1] [location=282727..284133] [gbkey=CDS]	580.591
lcl|CP001868.2_cds_AFK18043.1_295 [gene=bat] [locus_tag=HFX_0304] [protein=bacterioopsin activator] [protein_id=AFK18043.1] [location=284297..286300] [gbkey=CDS]	32.8316
lcl|CP001868.2_cds_AFK18044.1_296 [gene=atpD] [locus_tag=HFX_0305] [protein=A-type ATP synthase subunit D] [protein_id=AFK18044.1] [location=286451..287137] [gbkey=CDS]	60.945
lcl|CP001868.2_cds_AFK18045.1_297 [locus_tag=HFX_0306] [protein=hypothetical protein] [protein_id=AFK18045.1] [location=287219..287602] [gbkey=CDS]	950.733
lcl|CP001868.2_cds_AFK18046.2_298 [gene=erf1] [locus_tag=HFX_0307] [protein=peptide chain release factor 1] [protein_id=AFK18046.2] [location=complement(287743..288987)] [gbkey=CDS]	174.466
lcl|CP001868.2_cds_AFK18047.1_299 [locus_tag=HFX_0308] [protein=septum site-determining protein MinD] [protein_id=AFK18047.1] [location=289097..291196] [gbkey=CDS]	489.845
lcl|CP001868.2_cds_AFK18048.1_300 [gene=argS] [locus_tag=HFX_0309] [protein=arginyl-tRNA synthetase] [protein_id=AFK18048.1] [location=complement(291416..293179)] [gbkey=CDS]	665.03
lcl|CP001868.2_cds_AFK18049.2_301 [locus_tag=HFX_0310] [protein=hypothetical protein] [protein_id=AFK18049.2] [location=293420..293572] [gbkey=CDS]	26.7863
lcl|CP001868.2_cds_AFK18050.1_302 [locus_tag=HFX_0311] [protein=riboflavin biosynthetic operon protein, transtriptional regulator / riboflavin kinase, archaea type] [protein_id=AFK18050.1] [location=294014..294727] [gbkey=CDS]	805.761
lcl|CP001868.2_cds_AFK18051.1_303 [gene=ribB] [locus_tag=HFX_0312] [protein=3,4-dihydroxy-2-butanone 4-phosphate synthase] [protein_id=AFK18051.1] [location=294724..295407] [gbkey=CDS]	154.488
lcl|CP001868.2_cds_AFK18052.1_304 [gene=galE9] [locus_tag=HFX_0313] [protein=UDP-glucose 4-epimerase] [protein_id=AFK18052.1] [location=complement(295430..296326)] [gbkey=CDS]	65.323
lcl|CP001868.2_cds_AFK18053.1_305 [gene=ilvE2] [locus_tag=HFX_0314] [protein=branched-chain-amino-acid aminotransferase] [protein_id=AFK18053.1] [location=296418..297356] [gbkey=CDS]	237.337
lcl|CP001868.2_cds_AFK18054.1_306 [locus_tag=HFX_0315] [protein=hypothetical protein] [protein_id=AFK18054.1] [location=complement(297433..298074)] [gbkey=CDS]	54.6924
lcl|CP001868.2_cds_AFK18055.1_307 [gene=yusM] [locus_tag=HFX_0316] [protein=proline dehydrogenase] [protein_id=AFK18055.1] [location=complement(298167..299006)] [gbkey=CDS]	213.618
lcl|CP001868.2_cds_AFK18056.1_308 [gene=cdsA] [locus_tag=HFX_0317] [protein=hypothetical protein] [protein_id=AFK18056.1] [location=299133..299675] [gbkey=CDS]	33.8619
lcl|CP001868.2_cds_AFK18057.1_309 [gene=pyrE] [locus_tag=HFX_0318] [protein=orotate phosphoribosyltransferase] [protein_id=AFK18057.1] [location=299911..300441] [gbkey=CDS]	85.5248
lcl|CP001868.2_cds_AFK18058.1_310 [gene=apt1] [locus_tag=HFX_0319] [protein=adenine phosphoribosyltransferase] [protein_id=AFK18058.1] [location=300516..301229] [gbkey=CDS]	141.481
lcl|CP001868.2_cds_AFK18059.1_311 [locus_tag=HFX_0320] [protein=transporter] [protein_id=AFK18059.1] [location=301602..303071] [gbkey=CDS]	26.0712
lcl|CP001868.2_cds_AFK18060.1_312 [locus_tag=HFX_0321] [protein=hypothetical protein] [protein_id=AFK18060.1] [location=303221..304609] [gbkey=CDS]	66.5866
lcl|CP001868.2_cds_AFK18061.1_313 [gene=grxC] [locus_tag=HFX_0322] [protein=glutathione S-transferase domain-containing protein] [protein_id=AFK18061.1] [location=304708..304962] [gbkey=CDS]	62.5497
lcl|CP001868.2_cds_AFK18062.2_314 [locus_tag=HFX_0323] [protein=hypothetical protein] [protein_id=AFK18062.2] [location=complement(305050..306024)] [gbkey=CDS]	138.939
lcl|CP001868.2_cds_AFK18063.1_315 [locus_tag=HFX_0324] [protein=hypothetical protein] [protein_id=AFK18063.1] [location=306168..307436] [gbkey=CDS]	90.6021
lcl|CP001868.2_cds_AFK18064.1_316 [locus_tag=HFX_0325] [protein=hypothetical protein] [protein_id=AFK18064.1] [location=complement(307461..307907)] [gbkey=CDS]	9.6641
lcl|CP001868.2_cds_AFK18065.1_317 [locus_tag=HFX_0326] [protein=hypothetical protein] [protein_id=AFK18065.1] [location=307983..309083] [gbkey=CDS]	65.3926
lcl|CP001868.2_cds_AFK18066.1_318 [gene=crcB] [locus_tag=HFX_0327] [protein=CRCB integral membrane protein] [protein_id=AFK18066.1] [location=309105..309440] [gbkey=CDS]	19.7795
lcl|CP001868.2_cds_AFK18067.1_319 [gene=crcB] [locus_tag=HFX_0328] [protein=CRCB integral membrane protein] [protein_id=AFK18067.1] [location=309437..309793] [gbkey=CDS]	9.9285
lcl|CP001868.2_cds_AFK18068.1_320 [locus_tag=HFX_0329] [protein=hypothetical protein] [protein_id=AFK18068.1] [location=complement(310050..310322)] [gbkey=CDS]	225.993
lcl|CP001868.2_cds_AFK18069.1_321 [gene=rpoH] [locus_tag=HFX_0332] [protein=DNA-directed RNA polymerase subunit H] [protein_id=AFK18069.1] [location=310848..311075] [gbkey=CDS]	116.595
lcl|CP001868.2_cds_AFK18070.1_322 [gene=rpoB''] [locus_tag=HFX_0333] [protein=DNA-directed RNA polymerase subunit B''] [protein_id=AFK18070.1] [location=311072..312637] [gbkey=CDS]	75.4702
lcl|CP001868.2_cds_AFK18071.1_323 [gene=rpoB'] [locus_tag=HFX_0334] [protein=DNA-directed RNA polymerase subunit B'] [protein_id=AFK18071.1] [location=312639..314468] [gbkey=CDS]	295.313
lcl|CP001868.2_cds_AFK18072.1_324 [gene=rpoA'] [locus_tag=HFX_0335] [protein=DNA-directed RNA polymerase subunit A'] [protein_id=AFK18072.1] [location=314475..317405] [gbkey=CDS]	176.483
lcl|CP001868.2_cds_AFK18073.1_325 [gene=rpoA''] [locus_tag=HFX_0336] [protein=DNA-directed RNA polymerase subunit A''] [protein_id=AFK18073.1] [location=317398..318657] [gbkey=CDS]	296.341
lcl|CP001868.2_cds_AFK18074.1_326 [locus_tag=HFX_0338] [protein=hypothetical protein] [protein_id=AFK18074.1] [location=complement(318504..318926)] [gbkey=CDS]	300.611
lcl|CP001868.2_cds_AFK18075.1_327 [gene=nusA] [locus_tag=HFX_0337] [protein=transcription elongation factor NusA-like protein] [protein_id=AFK18075.1] [location=318660..319079] [gbkey=CDS]	474.971
lcl|CP001868.2_cds_AFK18076.1_328 [locus_tag=HFX_0339] [protein=hypothetical protein] [protein_id=AFK18076.1] [location=complement(319180..319440)] [gbkey=CDS]	7.639
lcl|CP001868.2_cds_AFK18077.1_329 [gene=rps12] [locus_tag=HFX_0340] [protein=30S ribosomal protein S12P] [protein_id=AFK18077.1] [location=319459..319887] [gbkey=CDS]	281.431
lcl|CP001868.2_cds_AFK18078.1_330 [gene=rps7] [locus_tag=HFX_0341] [protein=30S ribosomal protein S7P] [protein_id=AFK18078.1] [location=319890..320504] [gbkey=CDS]	100.499
lcl|CP001868.2_cds_AFK18079.1_331 [locus_tag=HFX_0342] [protein=hypothetical protein] [protein_id=AFK18079.1] [location=complement(320647..321402)] [gbkey=CDS]	17.1422
lcl|CP001868.2_cds_AFK18080.2_332 [gene=tef2] [locus_tag=HFX_0343] [protein=translation elongation factor EF-2] [protein_id=AFK18080.2] [location=321591..323774] [gbkey=CDS]	681.631
lcl|CP001868.2_cds_AFK18081.1_333 [locus_tag=HFX_0344] [protein=allosteric regulator of homoserine dehydrogenase] [protein_id=AFK18081.1] [location=324066..324635] [gbkey=CDS]	1034.97
lcl|CP001868.2_cds_AFK18082.1_334 [gene=hom] [locus_tag=HFX_0345] [protein=homoserine dehydrogenase] [protein_id=AFK18082.1] [location=324632..325585] [gbkey=CDS]	438.764
lcl|CP001868.2_cds_AFK18083.1_335 [gene=tef1A] [locus_tag=HFX_0346] [protein=translation elongation factor EF-1, subunit alpha] [protein_id=AFK18083.1] [location=325776..327041] [gbkey=CDS]	7166.57
lcl|CP001868.2_cds_AFK18084.1_336 [gene=rps10P] [locus_tag=HFX_0347] [protein=30S ribosomal protein S10P] [protein_id=AFK18084.1] [location=327044..327352] [gbkey=CDS]	18741.5
lcl|CP001868.2_cds_AFK18085.1_337 [locus_tag=HFX_0349] [protein=hypothetical protein] [protein_id=AFK18085.1] [location=328172..328543] [gbkey=CDS]	114.04
lcl|CP001868.2_cds_AFK18086.1_338 [gene=htlD] [locus_tag=HFX_0350] [protein=HTR-like protein] [protein_id=AFK18086.1] [location=328682..330286] [gbkey=CDS]	16.425
lcl|CP001868.2_cds_AFK18087.1_339 [locus_tag=HFX_0351] [protein=hypothetical protein] [protein_id=AFK18087.1] [location=330451..330684] [gbkey=CDS]	78.1036
lcl|CP001868.2_cds_AFK18088.1_340 [locus_tag=HFX_0352] [protein=hypothetical protein] [protein_id=AFK18088.1] [location=complement(330721..330939)] [gbkey=CDS]	31.8639
lcl|CP001868.2_cds_AFK18089.1_341 [gene=vacB] [locus_tag=HFX_0353] [protein=ribonuclease R-like protein] [protein_id=AFK18089.1] [location=complement(331009..332328)] [gbkey=CDS]	63.7738
lcl|CP001868.2_cds_AFK18090.1_342 [locus_tag=HFX_0354] [protein=hypothetical protein] [protein_id=AFK18090.1] [location=332430..332723] [gbkey=CDS]	115.663
lcl|CP001868.2_cds_AFK18091.2_343 [locus_tag=HFX_0355] [protein=hypothetical protein] [protein_id=AFK18091.2] [location=complement(332466..332783)] [gbkey=CDS]	149.08
lcl|CP001868.2_cds_AFK18092.1_344 [locus_tag=HFX_0356] [protein=PUA domain-containing protein] [protein_id=AFK18092.1] [location=332929..333408] [gbkey=CDS]	1259.26
lcl|CP001868.2_cds_AFK18093.2_345 [locus_tag=HFX_0357] [protein=hypothetical protein] [protein_id=AFK18093.2] [location=complement(333438..334166)] [gbkey=CDS]	108.638
lcl|CP001868.2_cds_AFK18094.1_346 [locus_tag=HFX_0358] [protein=hypothetical protein] [protein_id=AFK18094.1] [location=334324..334680] [gbkey=CDS]	817.241
lcl|CP001868.2_cds_AFK18095.1_347 [gene=uvrA] [locus_tag=HFX_0359] [protein=excinuclease ABC chain A] [protein_id=AFK18095.1] [location=334777..337725] [gbkey=CDS]	94.8395
lcl|CP001868.2_cds_AFK18096.1_348 [locus_tag=HFX_0360] [protein=hypothetical protein] [protein_id=AFK18096.1] [location=complement(337769..339721)] [gbkey=CDS]	47.414
lcl|CP001868.2_cds_AFK18097.1_349 [gene=ccmA] [locus_tag=HFX_0361] [protein=ABC transporter ATP-binding protein] [protein_id=AFK18097.1] [location=339859..340806] [gbkey=CDS]	137.054
lcl|CP001868.2_cds_AFK18098.1_350 [locus_tag=HFX_0362] [protein=hypothetical protein] [protein_id=AFK18098.1] [location=340799..341602] [gbkey=CDS]	94.3707
lcl|CP001868.2_cds_AFK18099.1_351 [locus_tag=HFX_0363] [protein=hypothetical protein] [protein_id=AFK18099.1] [location=341679..342695] [gbkey=CDS]	112.617
lcl|CP001868.2_cds_AFK18100.2_352 [gene=fixC] [locus_tag=HFX_0364] [protein=electron-transferring-flavoprotein dehydrogenase / geranylgeranyl hydrogenase-like protein] [protein_id=AFK18100.2] [location=342778..343860] [gbkey=CDS]	481.925
lcl|CP001868.2_cds_AFK18101.1_353 [gene=gcvT_2] [locus_tag=HFX_0365] [protein=aminomethyltransferase, glycine cleavage system T protein] [protein_id=AFK18101.1] [location=complement(343894..345033)] [gbkey=CDS]	478.622
lcl|CP001868.2_cds_AFK18102.2_354 [locus_tag=HFX_0366] [protein=hypothetical protein] [protein_id=AFK18102.2] [location=complement(345138..345437)] [gbkey=CDS]	5591.05
lcl|CP001868.2_cds_AFK18103.1_355 [locus_tag=HFX_0367] [protein=hypothetical protein] [protein_id=AFK18103.1] [location=345542..346498] [gbkey=CDS]	101.159
lcl|CP001868.2_cds_AFK18104.1_356 [locus_tag=HFX_0368] [protein=hypothetical protein] [protein_id=AFK18104.1] [location=346569..346949] [gbkey=CDS]	138.384
lcl|CP001868.2_cds_AFK18105.1_357 [gene=usp14] [locus_tag=HFX_0369] [protein=universal stress protein] [protein_id=AFK18105.1] [location=347204..347662] [gbkey=CDS]	2505.61
lcl|CP001868.2_cds_AFK18106.2_358 [gene=nagC] [locus_tag=HFX_0370] [protein=glucokinase] [protein_id=AFK18106.2] [location=347862..348830] [gbkey=CDS]	251.25
lcl|CP001868.2_cds_AFK18107.1_359 [locus_tag=HFX_0371] [protein=hypothetical protein] [protein_id=AFK18107.1] [location=349523..351004] [gbkey=CDS]	167.568
lcl|CP001868.2_cds_AFK18108.1_360 [gene=nifUX] [locus_tag=HFX_0372] [protein=NifU domain-containing protein] [protein_id=AFK18108.1] [location=351125..351457] [gbkey=CDS]	1198.13
lcl|CP001868.2_cds_AFK18109.1_361 [locus_tag=HFX_0373] [protein=hypothetical protein] [protein_id=AFK18109.1] [location=complement(351632..352324)] [gbkey=CDS]	54.5034
lcl|CP001868.2_cds_AFK18110.1_362 [gene=cafA] [locus_tag=HFX_0374] [protein=hypothetical protein] [protein_id=AFK18110.1] [location=complement(352396..353802)] [gbkey=CDS]	182.168
lcl|CP001868.2_cds_AFK18111.1_363 [locus_tag=HFX_0375] [protein=hypothetical protein] [protein_id=AFK18111.1] [location=complement(353799..354173)] [gbkey=CDS]	176.338
lcl|CP001868.2_cds_AFK18112.1_364 [locus_tag=HFX_0376] [protein=hypothetical protein] [protein_id=AFK18112.1] [location=354272..355315] [gbkey=CDS]	110.022
lcl|CP001868.2_cds_AFK18113.1_365 [gene=ribC] [locus_tag=HFX_0377] [protein=riboflavin synthase subunit alpha] [protein_id=AFK18113.1] [location=complement(355357..355953)] [gbkey=CDS]	82.378
lcl|CP001868.2_cds_AFK18114.2_366 [locus_tag=HFX_0378] [protein=hypothetical protein] [protein_id=AFK18114.2] [location=356132..356896] [gbkey=CDS]	5.5021
lcl|CP001868.2_cds_AFK18115.1_367 [gene=tp27] [locus_tag=HFX_0379] [protein=putative transport protein] [protein_id=AFK18115.1] [location=complement(356899..358725)] [gbkey=CDS]	74.1465
lcl|CP001868.2_cds_AFK18116.1_368 [locus_tag=HFX_0380] [protein=hypothetical protein] [protein_id=AFK18116.1] [location=358846..359088] [gbkey=CDS]	1700.68
lcl|CP001868.2_cds_AFK18117.1_369 [gene=pepQ] [locus_tag=HFX_0381] [protein=Xaa-Pro aminopeptidase] [protein_id=AFK18117.1] [location=complement(359137..360351)] [gbkey=CDS]	164.37
lcl|CP001868.2_cds_AFK18118.1_370 [gene=uvrD] [locus_tag=HFX_0382] [protein=DNA helicase II / ATP-dependent DNA helicase PcrA] [protein_id=AFK18118.1] [location=complement(360359..362209)] [gbkey=CDS]	118.365
lcl|CP001868.2_cds_AFK18119.2_371 [locus_tag=HFX_0383] [protein=hypothetical protein] [protein_id=AFK18119.2] [location=complement(362368..362544)] [gbkey=CDS]	10202.9
lcl|CP001868.2_cds_AFK18120.1_372 [locus_tag=HFX_0384] [protein=carboxypeptidase] [protein_id=AFK18120.1] [location=complement(362631..364139)] [gbkey=CDS]	336.259
lcl|CP001868.2_cds_AFK18121.1_373 [gene=argE] [locus_tag=HFX_0385] [protein=acetylornithine deacetylase] [protein_id=AFK18121.1] [location=complement(364499..365593)] [gbkey=CDS]	160.432
lcl|CP001868.2_cds_AFK18122.1_374 [gene=htr14] [locus_tag=HFX_0386] [protein=MCP domain-containing signal transducer] [protein_id=AFK18122.1] [location=365710..367344] [gbkey=CDS]	381.072
lcl|CP001868.2_cds_AFK18123.2_375 [locus_tag=HFX_0387] [protein=ATPase] [protein_id=AFK18123.2] [location=367429..369249] [gbkey=CDS]	768.725
lcl|CP001868.2_cds_AFK18124.1_376 [gene=arsR] [locus_tag=HFX_0388] [protein=ArsR family transcriptional regulator] [protein_id=AFK18124.1] [location=complement(369402..369695)] [gbkey=CDS]	286.331
lcl|CP001868.2_cds_AFK18125.1_377 [locus_tag=HFX_0389] [protein=hypothetical protein] [protein_id=AFK18125.1] [location=369820..370134] [gbkey=CDS]	610.438
lcl|CP001868.2_cds_AFK18126.1_378 [locus_tag=HFX_0390] [protein=putative ATPase RIL] [protein_id=AFK18126.1] [location=370137..371951] [gbkey=CDS]	188.758
lcl|CP001868.2_cds_AFK18127.1_379 [locus_tag=HFX_0391] [protein=Glyoxalase/bleomycin resistance protein/dioxygenase] [protein_id=AFK18127.1] [location=372091..372981] [gbkey=CDS]	71.9786
lcl|CP001868.2_cds_AFK18128.2_380 [gene=pebP] [locus_tag=HFX_0392] [protein=phosphatidylethanolamine-binding protein] [protein_id=AFK18128.2] [location=373036..373518] [gbkey=CDS]	136.45
lcl|CP001868.2_cds_AFK18129.1_381 [gene=tpc] [locus_tag=HFX_0393] [protein=RNA 3'-terminal phosphate cyclase] [protein_id=AFK18129.1] [location=complement(373543..374559)] [gbkey=CDS]	2038.43
lcl|CP001868.2_cds_AFK18130.1_382 [locus_tag=HFX_0394] [protein=stress response protein] [protein_id=AFK18130.1] [location=complement(374560..375009)] [gbkey=CDS]	4967.2
lcl|CP001868.2_cds_AFK18131.2_383 [locus_tag=HFX_0395] [protein=archemetzincin-like protein] [protein_id=AFK18131.2] [location=complement(375069..375590)] [gbkey=CDS]	51.7752
lcl|CP001868.2_cds_AFK18132.2_384 [locus_tag=HFX_0396] [protein=hypothetical protein] [protein_id=AFK18132.2] [location=375630..376079] [gbkey=CDS]	192.977
lcl|CP001868.2_cds_AFK18133.1_385 [gene=gph] [locus_tag=HFX_0397] [protein=HAD superfamily (subfamily IA) hydrolase] [protein_id=AFK18133.1] [location=376111..376965] [gbkey=CDS]	424.664
lcl|CP001868.2_cds_AFK18134.1_386 [locus_tag=HFX_0398] [protein=hypothetical protein] [protein_id=AFK18134.1] [location=377005..377211] [gbkey=CDS]	316.242
lcl|CP001868.2_cds_AFK18135.1_387 [locus_tag=HFX_0399] [protein=F420-dependent NADP reductase] [protein_id=AFK18135.1] [location=377281..377949] [gbkey=CDS]	392.396
lcl|CP001868.2_cds_AFK18136.1_388 [gene=hisI] [locus_tag=HFX_0400] [protein=phosphoribosyl-ATP pyrophosphatase] [protein_id=AFK18136.1] [location=complement(378027..378329)] [gbkey=CDS]	338.51
lcl|CP001868.2_cds_AFK18137.1_389 [gene=hisH1] [locus_tag=HFX_0401] [protein=glutamine amidotransferase subunit PdxT] [protein_id=AFK18137.1] [location=complement(378412..379020)] [gbkey=CDS]	525.816
lcl|CP001868.2_cds_AFK18138.2_390 [gene=secG] [locus_tag=HFX_0402] [protein=preprotein translocase subunit SecG] [protein_id=AFK18138.2] [location=complement(379093..379257)] [gbkey=CDS]	3551.87
lcl|CP001868.2_cds_AFK18139.1_391 [gene=trxA_1] [locus_tag=HFX_0403] [protein=thioredoxin] [protein_id=AFK18139.1] [location=379397..379663] [gbkey=CDS]	687.407
lcl|CP001868.2_cds_AFK18140.1_392 [gene=rpl40E] [locus_tag=HFX_0404] [protein=50S ribosomal protein L40e] [protein_id=AFK18140.1] [location=379792..379938] [gbkey=CDS]	6682.07
lcl|CP001868.2_cds_AFK18141.1_393 [locus_tag=HFX_0405] [protein=hypothetical protein] [protein_id=AFK18141.1] [location=complement(379955..380356)] [gbkey=CDS]	268.096
lcl|CP001868.2_cds_AFK18142.1_394 [gene=gloB] [locus_tag=HFX_0406] [protein=hydroxyacylglutathione hydrolase] [protein_id=AFK18142.1] [location=complement(380358..380984)] [gbkey=CDS]	359.324
lcl|CP001868.2_cds_AFK18143.1_395 [locus_tag=HFX_0407] [protein=hypothetical protein] [protein_id=AFK18143.1] [location=381125..381295] [gbkey=CDS]	108.822
lcl|CP001868.2_cds_AFK18144.1_396 [locus_tag=HFX_0408] [protein=hypothetical protein] [protein_id=AFK18144.1] [location=381349..381930] [gbkey=CDS]	79.3626
lcl|CP001868.2_cds_AFK18145.1_397 [locus_tag=HFX_0409] [protein=uracil-DNA glycosylase-like protein / DNA polymerase bacteriophage-type] [protein_id=AFK18145.1] [location=381955..382551] [gbkey=CDS]	287.024
lcl|CP001868.2_cds_AFK18146.1_398 [gene=phnE] [locus_tag=HFX_0410] [protein=ABC-type phosphate/phosphonate/phosphite transport system, permease protein] [protein_id=AFK18146.1] [location=complement(382589..383665)] [gbkey=CDS]	120.535
lcl|CP001868.2_cds_AFK18147.1_399 [gene=phnC] [locus_tag=HFX_0411] [protein=ABC-type phosphate/phosphonate/phosphite transport system, ATP-binding protein] [protein_id=AFK18147.1] [location=complement(383662..384408)] [gbkey=CDS]	110.617
lcl|CP001868.2_cds_AFK18148.1_400 [gene=phnD] [locus_tag=HFX_0412] [protein=ABC-type phosphate/phosphonate/phosphite transport system, substrate-binding protein] [protein_id=AFK18148.1] [location=complement(384470..385402)] [gbkey=CDS]	64.2271
lcl|CP001868.2_cds_AFK18149.1_401 [gene=hisH] [locus_tag=HFX_0413] [protein=imidazole glycerol phosphate synthase subunit HisH] [protein_id=AFK18149.1] [location=385589..386248] [gbkey=CDS]	246.201
lcl|CP001868.2_cds_AFK18150.1_402 [gene=pheA2] [locus_tag=HFX_0414] [protein=prephenate dehydratase] [protein_id=AFK18150.1] [location=386303..387109] [gbkey=CDS]	80.7061
lcl|CP001868.2_cds_AFK18151.1_403 [gene=hsp20] [locus_tag=HFX_0415] [protein=hsp20-type chaperone] [protein_id=AFK18151.1] [location=387226..387633] [gbkey=CDS]	226.688
lcl|CP001868.2_cds_AFK18152.1_404 [gene=hsp20_2] [locus_tag=HFX_0416] [protein=hsp20-type chaperone] [protein_id=AFK18152.1] [location=387748..388194] [gbkey=CDS]	107.544
lcl|CP001868.2_cds_AFK18153.1_405 [gene=leuS] [locus_tag=HFX_0417] [protein=leucyl-tRNA synthetase] [protein_id=AFK18153.1] [location=388401..391277] [gbkey=CDS]	396.783
lcl|CP001868.2_cds_AFK18154.1_406 [locus_tag=HFX_0418] [protein=hypothetical protein] [protein_id=AFK18154.1] [location=391612..391830] [gbkey=CDS]	137.065
lcl|CP001868.2_cds_AFK18155.1_407 [gene=ocd1] [locus_tag=HFX_0419] [protein=ornithine cyclodeaminase] [protein_id=AFK18155.1] [location=complement(391871..392869)] [gbkey=CDS]	417.891
lcl|CP001868.2_cds_AFK18156.1_408 [locus_tag=HFX_0420] [protein=hypothetical protein] [protein_id=AFK18156.1] [location=complement(392987..393238)] [gbkey=CDS]	21.5376
lcl|CP001868.2_cds_AFK18157.1_409 [locus_tag=HFX_0421] [protein=hypothetical protein] [protein_id=AFK18157.1] [location=complement(393428..393853)] [gbkey=CDS]	361.156
lcl|CP001868.2_cds_AFK18158.2_410 [gene=thsB] [locus_tag=HFX_0422] [protein=thermosome, beta subunit] [protein_id=AFK18158.2] [location=complement(393965..395629)] [gbkey=CDS]	485.903
lcl|CP001868.2_cds_AFK18159.1_411 [locus_tag=HFX_0423] [protein=hypothetical protein] [protein_id=AFK18159.1] [location=complement(395815..396207)] [gbkey=CDS]	186.863
lcl|CP001868.2_cds_AFK18160.1_412 [locus_tag=HFX_0424] [protein=hypothetical protein] [protein_id=AFK18160.1] [location=complement(396273..396443)] [gbkey=CDS]	8416.2
lcl|CP001868.2_cds_AFK18161.1_413 [gene=tdcF] [locus_tag=HFX_0426] [protein=endoribonuclease L-PSP] [protein_id=AFK18161.1] [location=complement(397229..397615)] [gbkey=CDS]	3221.06
lcl|CP001868.2_cds_AFK18162.1_414 [locus_tag=HFX_0427] [protein=hypothetical protein] [protein_id=AFK18162.1] [location=complement(397677..397883)] [gbkey=CDS]	21.939
lcl|CP001868.2_cds_AFK18163.1_415 [gene=cydB] [locus_tag=HFX_0428] [protein=cytochrome d ubiquinol oxidase subunit II] [protein_id=AFK18163.1] [location=complement(398003..399001)] [gbkey=CDS]	120.189
lcl|CP001868.2_cds_AFK18164.1_416 [gene=cydA] [locus_tag=HFX_0429] [protein=cytochrome d ubiquinol oxidase subunit I] [protein_id=AFK18164.1] [location=complement(398994..400415)] [gbkey=CDS]	543.31
lcl|CP001868.2_cds_AFK18165.1_417 [gene=ilvA] [locus_tag=HFX_0430] [protein=threonine ammonia-lyase] [protein_id=AFK18165.1] [location=complement(400612..401823)] [gbkey=CDS]	246.845
lcl|CP001868.2_cds_AFK18166.1_418 [locus_tag=HFX_0431] [protein=hypothetical protein] [protein_id=AFK18166.1] [location=complement(402096..402254)] [gbkey=CDS]	25.7755
lcl|CP001868.2_cds_AFK18167.1_419 [gene=citZ] [locus_tag=HFX_0432] [protein=citrate (si)-synthase] [protein_id=AFK18167.1] [location=complement(402353..403492)] [gbkey=CDS]	627.766
lcl|CP001868.2_cds_AFK18168.1_420 [gene=pchB] [locus_tag=HFX_0433] [protein=potassium channel protein] [protein_id=AFK18168.1] [location=403880..405088] [gbkey=CDS]	307.192
lcl|CP001868.2_cds_AFK18169.1_421 [locus_tag=HFX_0434] [protein=hypothetical protein] [protein_id=AFK18169.1] [location=complement(405117..405407)] [gbkey=CDS]	778.4
lcl|CP001868.2_cds_AFK18170.2_422 [locus_tag=HFX_0435] [protein=hypothetical protein] [protein_id=AFK18170.2] [location=405508..406464] [gbkey=CDS]	213.312
lcl|CP001868.2_cds_AFK18171.1_423 [gene=thrC4] [locus_tag=HFX_0436] [protein=threonine synthase] [protein_id=AFK18171.1] [location=406508..407611] [gbkey=CDS]	62.4057
lcl|CP001868.2_cds_AFK18172.1_424 [locus_tag=HFX_0437] [protein=hypothetical protein] [protein_id=AFK18172.1] [location=408074..408277] [gbkey=CDS]	112.937
lcl|CP001868.2_cds_AFK18173.1_425 [gene=pimT_2] [locus_tag=HFX_0438] [protein=protein-L-isoaspartate O-methyltransferase pimT1] [protein_id=AFK18173.1] [location=complement(408302..409036)] [gbkey=CDS]	405.084
lcl|CP001868.2_cds_AFK18174.2_426 [locus_tag=HFX_0439] [protein=hypothetical protein] [protein_id=AFK18174.2] [location=complement(409058..409996)] [gbkey=CDS]	158.539
lcl|CP001868.2_cds_AFK18175.2_427 [locus_tag=HFX_0440] [protein=hypothetical protein] [protein_id=AFK18175.2] [location=complement(410061..410717)] [gbkey=CDS]	177.696
lcl|CP001868.2_cds_AFK18176.1_428 [locus_tag=HFX_0441] [protein=Pyrrolo-quinoline quinone] [protein_id=AFK18176.1] [location=411051..412133] [gbkey=CDS]	25.1599
lcl|CP001868.2_cds_AFK18177.1_429 [locus_tag=HFX_0442] [protein=serine/threonine protein kinase related protein] [protein_id=AFK18177.1] [location=412250..413518] [gbkey=CDS]	93.2207
lcl|CP001868.2_cds_AFK18178.1_430 [gene=ampS] [locus_tag=HFX_0443] [protein=aminopeptidase ( leucyl aminopeptidase, aminopeptidase T)] [protein_id=AFK18178.1] [location=complement(413546..414505)] [gbkey=CDS]	147.341
lcl|CP001868.2_cds_AFK18179.2_431 [gene=gapA] [locus_tag=HFX_0444] [protein=glyceraldehyde-3-phosphate dehydrogenase (NAD(P)+) (phosphorylating)] [protein_id=AFK18179.2] [location=414706..415773] [gbkey=CDS]	249.636
lcl|CP001868.2_cds_AFK18180.1_432 [locus_tag=HFX_0445] [protein=hypothetical protein] [protein_id=AFK18180.1] [location=complement(415879..416379)] [gbkey=CDS]	50.408
lcl|CP001868.2_cds_AFK18181.1_433 [gene=pgk] [locus_tag=HFX_0446] [protein=phosphoglycerate kinase] [protein_id=AFK18181.1] [location=complement(416583..417782)] [gbkey=CDS]	125.349
lcl|CP001868.2_cds_AFK18182.1_434 [gene=gapA] [locus_tag=HFX_0447] [protein=glyceraldehyde-3-phosphate dehydrogenase (phosphorylating)] [protein_id=AFK18182.1] [location=complement(417858..418910)] [gbkey=CDS]	483.138
lcl|CP001868.2_cds_AFK18183.1_435 [gene=hsp20] [locus_tag=HFX_0448] [protein=hsp20 type chaperone] [protein_id=AFK18183.1] [location=419160..419522] [gbkey=CDS]	6142.12
lcl|CP001868.2_cds_AFK18184.2_436 [gene=rimK] [locus_tag=HFX_0449] [protein=ribosomal protein S6 modification protein] [protein_id=AFK18184.2] [location=complement(419543..420415)] [gbkey=CDS]	221.911
lcl|CP001868.2_cds_AFK18185.2_437 [gene=rplP] [locus_tag=HFX_0450] [protein=50S ribosomal protein L10e] [protein_id=AFK18185.2] [location=complement(420541..421071)] [gbkey=CDS]	171.258
lcl|CP001868.2_cds_AFK18186.2_438 [locus_tag=HFX_0452] [protein=hypothetical protein] [protein_id=AFK18186.2] [location=complement(421222..422013)] [gbkey=CDS]	625.99
lcl|CP001868.2_cds_AFK18187.1_439 [locus_tag=HFX_0451] [protein=hypothetical protein] [protein_id=AFK18187.1] [location=422070..422240] [gbkey=CDS]	81.6164
lcl|CP001868.2_cds_AFK18188.1_440 [gene=arsR] [locus_tag=HFX_0453] [protein=putative transcriptional regulator, ArsR family] [protein_id=AFK18188.1] [location=422283..422675] [gbkey=CDS]	642.043
lcl|CP001868.2_cds_AFK18189.1_441 [locus_tag=HFX_0454] [protein=hypothetical protein] [protein_id=AFK18189.1] [location=422675..422875] [gbkey=CDS]	693.246
lcl|CP001868.2_cds_AFK18190.1_442 [locus_tag=HFX_0455] [protein=hypothetical protein] [protein_id=AFK18190.1] [location=422875..423033] [gbkey=CDS]	585.87
lcl|CP001868.2_cds_AFK18191.1_443 [locus_tag=HFX_0456] [protein=hypothetical protein] [protein_id=AFK18191.1] [location=423140..423286] [gbkey=CDS]	1790.32
lcl|CP001868.2_cds_AFK18192.2_444 [locus_tag=HFX_0457] [protein=hypothetical protein] [protein_id=AFK18192.2] [location=423398..423859] [gbkey=CDS]	123.472
lcl|CP001868.2_cds_AFK18193.2_445 [gene=boa2] [locus_tag=HFX_0458] [protein=transcription regulator bat-like protein] [protein_id=AFK18193.2] [location=423914..424561] [gbkey=CDS]	21.3667
lcl|CP001868.2_cds_AFK18194.1_446 [gene=arsR] [locus_tag=HFX_0459] [protein=putative transcriptional regulator, ArsR family] [protein_id=AFK18194.1] [location=424656..425051] [gbkey=CDS]	681.653
lcl|CP001868.2_cds_AFK18195.1_447 [locus_tag=HFX_0460] [protein=hypothetical protein] [protein_id=AFK18195.1] [location=425213..425611] [gbkey=CDS]	91.3326
lcl|CP001868.2_cds_AFK18196.1_448 [locus_tag=HFX_0462] [protein=putative membrane protein] [protein_id=AFK18196.1] [location=complement(425982..426707)] [gbkey=CDS]	62.2481
lcl|CP001868.2_cds_AFK18197.1_449 [gene=cspC] [locus_tag=HFX_0463] [protein=cold shock protein] [protein_id=AFK18197.1] [location=complement(426873..427067)] [gbkey=CDS]	9028.77
lcl|CP001868.2_cds_AFK18198.1_450 [gene=cspC] [locus_tag=HFX_0464] [protein=cold shock protein] [protein_id=AFK18198.1] [location=complement(427230..427424)] [gbkey=CDS]	7386.61
lcl|CP001868.2_cds_AFK18199.1_451 [gene=yidJ] [locus_tag=HFX_0465] [protein=arylsulfatase] [protein_id=AFK18199.1] [location=427599..428975] [gbkey=CDS]	62.9036
lcl|CP001868.2_cds_AFK18200.1_452 [locus_tag=HFX_0466] [protein=hypothetical protein] [protein_id=AFK18200.1] [location=complement(429109..430287)] [gbkey=CDS]	3.4761
lcl|CP001868.2_cds_AFK18201.1_453 [locus_tag=HFX_0467] [protein=hypothetical protein] [protein_id=AFK18201.1] [location=431532..431888] [gbkey=CDS]	5.2745
lcl|CP001868.2_cds_AFK18202.1_454 [gene=lepB] [locus_tag=HFX_0468] [protein=signal peptidase I] [protein_id=AFK18202.1] [location=431901..432437] [gbkey=CDS]	7.2193
lcl|CP001868.2_cds_AFK18203.1_455 [locus_tag=HFX_0469] [protein=hypothetical protein] [protein_id=AFK18203.1] [location=432470..433132] [gbkey=CDS]	25.3941
lcl|CP001868.2_cds_AFK18204.2_456 [gene=aprE] [locus_tag=HFX_0470] [protein=subtilisin-like serine protease] [protein_id=AFK18204.2] [location=433479..435860] [gbkey=CDS]	79.935
lcl|CP001868.2_cds_AFK18205.1_457 [locus_tag=HFX_0471] [protein=von Willebrand factor type A] [protein_id=AFK18205.1] [location=complement(436112..437989)] [gbkey=CDS]	180.126
lcl|CP001868.2_cds_AFK18206.1_458 [locus_tag=HFX_0472] [protein=hypothetical protein] [protein_id=AFK18206.1] [location=438310..438507] [gbkey=CDS]	29.6492
lcl|CP001868.2_cds_AFK18207.1_459 [locus_tag=HFX_0474] [protein=hypothetical protein] [protein_id=AFK18207.1] [location=complement(438839..439507)] [gbkey=CDS]	63.0814
lcl|CP001868.2_cds_AFK18208.1_460 [locus_tag=HFX_0475] [protein=VanZ like family protein] [protein_id=AFK18208.1] [location=complement(439553..439951)] [gbkey=CDS]	66.6256
lcl|CP001868.2_cds_AFK18209.1_461 [locus_tag=HFX_0477] [protein=hypothetical protein] [protein_id=AFK18209.1] [location=440497..440994] [gbkey=CDS]	38.701
lcl|CP001868.2_cds_AFK18210.1_462 [locus_tag=HFX_0478] [protein=hypothetical protein] [protein_id=AFK18210.1] [location=441925..442077] [gbkey=CDS]	5.0677
lcl|CP001868.2_cds_AFK18211.1_463 [locus_tag=HFX_0479] [protein=hypothetical protein] [protein_id=AFK18211.1] [location=442167..442436] [gbkey=CDS]	243.273
lcl|CP001868.2_cds_AFK18212.1_464 [gene=mdlB] [locus_tag=HFX_0480] [protein=ABC-type transport system ATP-binding/permease protein] [protein_id=AFK18212.1] [location=442542..444479] [gbkey=CDS]	29.7774
lcl|CP001868.2_cds_AFK18213.1_465 [locus_tag=HFX_0481] [protein=creatininase] [protein_id=AFK18213.1] [location=444581..445303] [gbkey=CDS]	259.218
lcl|CP001868.2_cds_AFK18214.1_466 [locus_tag=HFX_0482] [protein=hypothetical protein] [protein_id=AFK18214.1] [location=complement(445314..445763)] [gbkey=CDS]	886.12
lcl|CP001868.2_cds_AFK18215.1_467 [gene=mutT] [locus_tag=HFX_0483] [protein=mutT/NUDIX family protein] [protein_id=AFK18215.1] [location=complement(445852..446319)] [gbkey=CDS]	415.369
lcl|CP001868.2_cds_AFK18216.1_468 [locus_tag=HFX_0484] [protein=hypothetical protein] [protein_id=AFK18216.1] [location=complement(446319..446660)] [gbkey=CDS]	530.506
lcl|CP001868.2_cds_AFK18217.1_469 [locus_tag=HFX_0485] [protein=NAD-dependent epimerase/dehydratase] [protein_id=AFK18217.1] [location=446763..447551] [gbkey=CDS]	154.425
lcl|CP001868.2_cds_AFK18218.1_470 [locus_tag=HFX_0486] [protein=hypothetical protein] [protein_id=AFK18218.1] [location=447373..447771] [gbkey=CDS]	34.9784
lcl|CP001868.2_cds_AFK18219.1_471 [locus_tag=HFX_0487] [protein=hypothetical protein] [protein_id=AFK18219.1] [location=complement(447565..448221)] [gbkey=CDS]	35.9101
lcl|CP001868.2_cds_AFK18220.2_472 [locus_tag=HFX_0488] [protein=hypothetical protein] [protein_id=AFK18220.2] [location=448366..448587] [gbkey=CDS]	60.8709
lcl|CP001868.2_cds_AFK18221.1_473 [locus_tag=HFX_0489] [protein=PQQ repeat-containing protein] [protein_id=AFK18221.1] [location=complement(448682..449881)] [gbkey=CDS]	35.1679
lcl|CP001868.2_cds_AFK18222.1_474 [locus_tag=HFX_0491] [protein=hypothetical protein] [protein_id=AFK18222.1] [location=450508..451002] [gbkey=CDS]	429.858
lcl|CP001868.2_cds_AFK18223.1_475 [gene=rpaB] [locus_tag=HFX_0492] [protein=replication factor A] [protein_id=AFK18223.1] [location=451237..452700] [gbkey=CDS]	386.392
lcl|CP001868.2_cds_AFK18224.2_476 [gene=hht1] [locus_tag=HFX_0493] [protein=Transcription factor CBF/NF-Y/histone domain protein] [protein_id=AFK18224.2] [location=452861..453292] [gbkey=CDS]	1355.59
lcl|CP001868.2_cds_AFK18225.1_477 [gene=acuC] [locus_tag=HFX_0494] [protein=histone deacetylase] [protein_id=AFK18225.1] [location=453292..454305] [gbkey=CDS]	487.628
lcl|CP001868.2_cds_AFK18226.1_478 [gene=cca] [locus_tag=HFX_0495] [protein=tRNA CCA-pyrophosphorylase] [protein_id=AFK18226.1] [location=complement(454284..455648)] [gbkey=CDS]	287.665
lcl|CP001868.2_cds_AFK18227.1_479 [locus_tag=HFX_0500] [protein=hypothetical protein] [protein_id=AFK18227.1] [location=complement(456663..458348)] [gbkey=CDS]	172.849
lcl|CP001868.2_cds_AFK18228.1_480 [locus_tag=HFX_0501] [protein=hypothetical protein] [protein_id=AFK18228.1] [location=complement(458426..458974)] [gbkey=CDS]	51.4482
lcl|CP001868.2_cds_AFK18229.1_481 [locus_tag=HFX_0502] [protein=hypothetical protein] [protein_id=AFK18229.1] [location=complement(459088..459990)] [gbkey=CDS]	193.44
lcl|CP001868.2_cds_AFK18230.1_482 [locus_tag=HFX_0503] [protein=cytochrome c-type biogenesis protein-like protein] [protein_id=AFK18230.1] [location=complement(460258..460923)] [gbkey=CDS]	82.9906
lcl|CP001868.2_cds_AFK18231.1_483 [gene=trx_2] [locus_tag=HFX_0504] [protein=thioredoxin] [protein_id=AFK18231.1] [location=complement(460920..461462)] [gbkey=CDS]	173.389
lcl|CP001868.2_cds_AFK18232.1_484 [locus_tag=HFX_0505] [protein=hypothetical protein] [protein_id=AFK18232.1] [location=complement(461466..462119)] [gbkey=CDS]	201.037
lcl|CP001868.2_cds_AFK18233.1_485 [gene=petE] [locus_tag=HFX_0506] [protein=halocyanin precursor-like protein] [protein_id=AFK18233.1] [location=complement(462152..462598)] [gbkey=CDS]	1248.15
lcl|CP001868.2_cds_AFK18234.1_486 [gene=sufI] [locus_tag=HFX_0507] [protein=membrane protein Pan1] [protein_id=AFK18234.1] [location=463117..464382] [gbkey=CDS]	17.3234
lcl|CP001868.2_cds_AFK18235.1_487 [locus_tag=HFX_0508] [protein=putative metal cation transporter] [protein_id=AFK18235.1] [location=464383..465651] [gbkey=CDS]	35.6997
lcl|CP001868.2_cds_AFK18236.1_488 [gene=pcy] [locus_tag=HFX_0509] [protein=copper-binding plastocyanin like protein] [protein_id=AFK18236.1] [location=465670..466080] [gbkey=CDS]	10.5106
lcl|CP001868.2_cds_AFK18237.1_489 [locus_tag=HFX_0510] [protein=glycosyl transferase, family 2] [protein_id=AFK18237.1] [location=complement(466137..466838)] [gbkey=CDS]	19.7231
lcl|CP001868.2_cds_AFK18238.1_490 [gene=acnA] [locus_tag=HFX_0511] [protein=aconitate hydratase] [protein_id=AFK18238.1] [location=complement(466926..469706)] [gbkey=CDS]	384.989
lcl|CP001868.2_cds_AFK18239.1_491 [locus_tag=HFX_0512] [protein=hypothetical protein] [protein_id=AFK18239.1] [location=complement(469874..470293)] [gbkey=CDS]	274.012
lcl|CP001868.2_cds_AFK18240.1_492 [gene=rtcB_1] [locus_tag=HFX_0513] [protein=rtcB-like protein] [protein_id=AFK18240.1] [location=complement(470373..471809)] [gbkey=CDS]	22.7388
lcl|CP001868.2_cds_AFK18241.1_493 [locus_tag=HFX_0514] [protein=hypothetical protein] [protein_id=AFK18241.1] [location=complement(471943..472320)] [gbkey=CDS]	60.6571
lcl|CP001868.2_cds_AFK18242.1_494 [locus_tag=HFX_0515] [protein=thioredoxin] [protein_id=AFK18242.1] [location=complement(472407..472667)] [gbkey=CDS]	135.38
lcl|CP001868.2_cds_AFK18243.1_495 [gene=csbC] [locus_tag=HFX_0516] [protein=metabolite transport protein] [protein_id=AFK18243.1] [location=472923..474344] [gbkey=CDS]	18.8503
lcl|CP001868.2_cds_AFK18244.1_496 [gene=nikR] [locus_tag=HFX_0517] [protein=transcriptional regulator NikR, CopG family] [protein_id=AFK18244.1] [location=complement(474477..474902)] [gbkey=CDS]	50.9623
lcl|CP001868.2_cds_AFK18245.1_497 [locus_tag=HFX_0518] [protein=hypothetical protein] [protein_id=AFK18245.1] [location=475161..475658] [gbkey=CDS]	98.3095
lcl|CP001868.2_cds_AFK18246.1_498 [gene=serA] [locus_tag=HFX_0519] [protein=D-3-phosphoglycerate dehydrogenase] [protein_id=AFK18246.1] [location=475922..476857] [gbkey=CDS]	6664.84
lcl|CP001868.2_cds_AFK18247.1_499 [locus_tag=HFX_0520] [protein=hypothetical protein] [protein_id=AFK18247.1] [location=complement(476882..477565)] [gbkey=CDS]	3376.55
lcl|CP001868.2_cds_AFK18248.1_500 [gene=nhaC2] [locus_tag=HFX_0521] [protein=Na+/H+ antiporter] [protein_id=AFK18248.1] [location=complement(477640..479124)] [gbkey=CDS]	92.789
lcl|CP001868.2_cds_AFK18249.1_501 [gene=kdgK1] [locus_tag=HFX_0522] [protein=phosphofructokinase / 2-keto-3-deoxygluconate kinase (KDG kinase)] [protein_id=AFK18249.1] [location=complement(479231..480187)] [gbkey=CDS]	268.753
lcl|CP001868.2_cds_AFK18250.1_502 [locus_tag=HFX_0523] [protein=hypothetical protein] [protein_id=AFK18250.1] [location=complement(480283..480618)] [gbkey=CDS]	174.719
lcl|CP001868.2_cds_AFK18251.1_503 [gene=mutL] [locus_tag=HFX_0524] [protein=DNA mismatch repair protein MutL] [protein_id=AFK18251.1] [location=complement(481197..483404)] [gbkey=CDS]	119.644
lcl|CP001868.2_cds_AFK18252.1_504 [gene=mutS] [locus_tag=HFX_0525] [protein=DNA mismatch repair protein] [protein_id=AFK18252.1] [location=complement(483401..486130)] [gbkey=CDS]	36.2725
lcl|CP001868.2_cds_AFK18253.2_505 [gene=livK] [locus_tag=HFX_0526] [protein=leucine/isoleucine/valine-binding protein] [protein_id=AFK18253.2] [location=486484..487725] [gbkey=CDS]	185.5
lcl|CP001868.2_cds_AFK18254.2_506 [gene=htr18] [locus_tag=HFX_0527] [protein=MCP domain-containing signal transducer] [protein_id=AFK18254.2] [location=487722..490181] [gbkey=CDS]	52.9961
lcl|CP001868.2_cds_AFK18255.1_507 [gene=htr15] [locus_tag=HFX_0528] [protein=transducer protein htr15] [protein_id=AFK18255.1] [location=490385..492082] [gbkey=CDS]	74.4305
lcl|CP001868.2_cds_AFK18256.1_508 [gene=thiF] [locus_tag=HFX_0529] [protein=molybdenum cofactor biosynthesis protein MoeB] [protein_id=AFK18256.1] [location=complement(492149..492961)] [gbkey=CDS]	128.885
lcl|CP001868.2_cds_AFK18257.1_509 [gene=pspE] [locus_tag=HFX_0530] [protein=putative rhodanese] [protein_id=AFK18257.1] [location=493089..493439] [gbkey=CDS]	308.312
lcl|CP001868.2_cds_AFK18258.1_510 [gene=rpl15A] [locus_tag=HFX_0531] [protein=50S ribosomal protein L15e] [protein_id=AFK18258.1] [location=complement(494085..494675)] [gbkey=CDS]	4251.43
lcl|CP001868.2_cds_AFK18259.1_511 [locus_tag=HFX_0532] [protein=putative hydrolase of alpha/beta superfamily] [protein_id=AFK18259.1] [location=494961..495776] [gbkey=CDS]	217.865
lcl|CP001868.2_cds_AFK18260.1_512 [gene=amy1] [locus_tag=HFX_0533] [protein=alpha amylase / alpha-glucosidase] [protein_id=AFK18260.1] [location=complement(495812..497917)] [gbkey=CDS]	82.3112
lcl|CP001868.2_cds_AFK18261.1_513 [locus_tag=HFX_0534] [protein=hypothetical protein] [protein_id=AFK18261.1] [location=498179..499051] [gbkey=CDS]	284.335
lcl|CP001868.2_cds_AFK18262.1_514 [gene=amyP1] [locus_tag=HFX_0535] [protein=cyclomaltodextrin glucanotransferase] [protein_id=AFK18262.1] [location=complement(499082..501223)] [gbkey=CDS]	54.7103
lcl|CP001868.2_cds_AFK18263.2_515 [gene=malG] [locus_tag=HFX_0536] [protein=maltose ABC transporter permease protein] [protein_id=AFK18263.2] [location=complement(501354..502502)] [gbkey=CDS]	56.9731
lcl|CP001868.2_cds_AFK18264.1_516 [gene=malF] [locus_tag=HFX_0537] [protein=ABC-type sugar transport systems permease component] [protein_id=AFK18264.1] [location=complement(502499..503518)] [gbkey=CDS]	21.3929
lcl|CP001868.2_cds_AFK18265.1_517 [gene=malE] [locus_tag=HFX_0538] [protein=maltose ABC transporter maltose-binding protein] [protein_id=AFK18265.1] [location=complement(503531..504823)] [gbkey=CDS]	48.0582
lcl|CP001868.2_cds_AFK18266.2_518 [gene=malK] [locus_tag=HFX_0539] [protein=sugar ABC transporter ATP-binding protein] [protein_id=AFK18266.2] [location=505116..506252] [gbkey=CDS]	24.5495
lcl|CP001868.2_cds_AFK18267.1_519 [gene=amy2] [locus_tag=HFX_0540] [protein=glucan 1,4-alpha-glucosidase / glycosyl hydrolase] [protein_id=AFK18267.1] [location=complement(506435..508456)] [gbkey=CDS]	13.4211
lcl|CP001868.2_cds_AFK18268.1_520 [locus_tag=HFX_0541] [protein=transcription regulator] [protein_id=AFK18268.1] [location=508690..509739] [gbkey=CDS]	233.556
lcl|CP001868.2_cds_AFK18269.1_521 [locus_tag=HFX_0542] [protein=hypothetical protein] [protein_id=AFK18269.1] [location=complement(509777..510538)] [gbkey=CDS]	61.4877
lcl|CP001868.2_cds_AFK18270.1_522 [gene=qor] [locus_tag=HFX_0543] [protein=NADPH:quinone reductase] [protein_id=AFK18270.1] [location=complement(510657..511598)] [gbkey=CDS]	56.7935
lcl|CP001868.2_cds_AFK18271.1_523 [gene=ssuE1] [locus_tag=HFX_0544] [protein=NADPH-dependent FMN reductase] [protein_id=AFK18271.1] [location=complement(511639..512238)] [gbkey=CDS]	13.8456
lcl|CP001868.2_cds_AFK18272.1_524 [locus_tag=HFX_0545] [protein=hypothetical protein] [protein_id=AFK18272.1] [location=complement(512673..513494)] [gbkey=CDS]	7.6808
lcl|CP001868.2_cds_AFK18273.1_525 [locus_tag=HFX_0546] [protein=serine/threonine protein kinase] [protein_id=AFK18273.1] [location=complement(513906..514817)] [gbkey=CDS]	230.761
lcl|CP001868.2_cds_AFK18274.1_526 [gene=mutT] [locus_tag=HFX_0547] [protein=mutT/NUDIX family protein] [protein_id=AFK18274.1] [location=515038..515481] [gbkey=CDS]	41.1627
lcl|CP001868.2_cds_AFK18275.1_527 [locus_tag=HFX_0548] [protein=hypothetical protein] [protein_id=AFK18275.1] [location=complement(515494..516141)] [gbkey=CDS]	129.226
lcl|CP001868.2_cds_AFK18276.2_528 [gene=lplA] [locus_tag=HFX_0549] [protein=lipoate-protein ligase] [protein_id=AFK18276.2] [location=516277..517098] [gbkey=CDS]	95.2687
lcl|CP001868.2_cds_AFK18277.2_529 [gene=xthA] [locus_tag=HFX_0550] [protein=DNA-(apurinic or apyrimidinic site) lyase / deoxyribonuclease IV] [protein_id=AFK18277.2] [location=517197..518039] [gbkey=CDS]	54.5285
lcl|CP001868.2_cds_AFK18278.1_530 [locus_tag=HFX_0551] [protein=endonuclease/exonuclease/phosphatase family protein] [protein_id=AFK18278.1] [location=518211..519311] [gbkey=CDS]	84.7086
lcl|CP001868.2_cds_AFK18279.1_531 [gene=smtA] [locus_tag=HFX_0552] [protein=S-adenosylmethionine-dependent methyltransferase-like protein] [protein_id=AFK18279.1] [location=519374..520174] [gbkey=CDS]	60.5682
lcl|CP001868.2_cds_AFK18280.1_532 [locus_tag=HFX_0553] [protein=NADH dehydrogenase 32K chain] [protein_id=AFK18280.1] [location=complement(520326..520961)] [gbkey=CDS]	6.618
lcl|CP001868.2_cds_AFK18281.1_533 [locus_tag=HFX_0554] [protein=hypothetical protein] [protein_id=AFK18281.1] [location=521136..521468] [gbkey=CDS]	5.322
lcl|CP001868.2_cds_AFK18282.2_534 [locus_tag=HFX_0555] [protein=hypothetical protein] [protein_id=AFK18282.2] [location=complement(521577..521792)] [gbkey=CDS]	111.791
lcl|CP001868.2_cds_AFK18283.2_535 [locus_tag=HFX_0557] [protein=hypothetical protein] [protein_id=AFK18283.2] [location=complement(522353..523000)] [gbkey=CDS]	388.874
lcl|CP001868.2_cds_AFK18284.1_536 [gene=mesJ] [locus_tag=HFX_0558] [protein=hypothetical protein] [protein_id=AFK18284.1] [location=523114..524079] [gbkey=CDS]	105.949
lcl|CP001868.2_cds_AFK18285.1_537 [locus_tag=HFX_0559] [protein=hypothetical protein] [protein_id=AFK18285.1] [location=524336..526459] [gbkey=CDS]	55.1739
lcl|CP001868.2_cds_AFK18286.1_538 [gene=ftsZ3] [locus_tag=HFX_0560] [protein=cell division protein FtsZ] [protein_id=AFK18286.1] [location=complement(526536..527747)] [gbkey=CDS]	512.517
lcl|CP001868.2_cds_AFK18287.2_539 [locus_tag=HFX_0561] [protein=transcription regulator] [protein_id=AFK18287.2] [location=complement(527750..527935)] [gbkey=CDS]	1147.55
lcl|CP001868.2_cds_AFK18288.1_540 [locus_tag=HFX_0562] [protein=hypothetical protein] [protein_id=AFK18288.1] [location=complement(528148..528753)] [gbkey=CDS]	176.018
lcl|CP001868.2_cds_AFK18289.2_541 [locus_tag=HFX_0564] [protein=hypothetical protein] [protein_id=AFK18289.2] [location=complement(529229..529999)] [gbkey=CDS]	142.802
lcl|CP001868.2_cds_AFK18290.1_542 [locus_tag=HFX_0565] [protein=2-phosphosulfolactate phosphatase] [protein_id=AFK18290.1] [location=complement(529996..530721)] [gbkey=CDS]	27.4624
lcl|CP001868.2_cds_AFK18291.1_543 [locus_tag=HFX_0567] [protein=hypothetical protein] [protein_id=AFK18291.1] [location=complement(530838..531053)] [gbkey=CDS]	5.6408
lcl|CP001868.2_cds_AFK18292.2_544 [locus_tag=HFX_0566] [protein=hypothetical protein] [protein_id=AFK18292.2] [location=530890..531798] [gbkey=CDS]	1.2185
lcl|CP001868.2_cds_AFK18293.1_545 [gene=cbiO] [locus_tag=HFX_0568] [protein=ABC-type cobalt transport system, ATP-binding protein] [protein_id=AFK18293.1] [location=531811..533520] [gbkey=CDS]	51.5608
lcl|CP001868.2_cds_AFK18294.2_546 [locus_tag=HFX_0569] [protein=cobalt transport protein] [protein_id=AFK18294.2] [location=533517..534347] [gbkey=CDS]	19.3272
lcl|CP001868.2_cds_AFK18295.1_547 [locus_tag=HFX_0570] [protein=hypothetical protein] [protein_id=AFK18295.1] [location=complement(534473..535477)] [gbkey=CDS]	15.981
lcl|CP001868.2_cds_AFK18296.1_548 [gene=bcp] [locus_tag=HFX_0571] [protein=peroxiredoxin] [protein_id=AFK18296.1] [location=complement(535555..536034)] [gbkey=CDS]	5.0767
lcl|CP001868.2_cds_AFK18297.1_549 [locus_tag=HFX_0572] [protein=cobalamine operon protein, hydrolase] [protein_id=AFK18297.1] [location=536154..536789] [gbkey=CDS]	62.1747
lcl|CP001868.2_cds_AFK18298.2_550 [gene=cbiB] [locus_tag=HFX_0573] [protein=cobalamine biosynthesis protein (adenosylcobinamide-phosphate synthase CobD)] [protein_id=AFK18298.2] [location=536780..537688] [gbkey=CDS]	54.8342
lcl|CP001868.2_cds_AFK18299.1_551 [locus_tag=HFX_0575] [protein=hypothetical protein] [protein_id=AFK18299.1] [location=complement(537568..538209)] [gbkey=CDS]	8.6266
lcl|CP001868.2_cds_AFK18300.1_552 [gene=cobS] [locus_tag=HFX_0574] [protein=cobalamin (5'-phosphate) synthase / adenosylcobinamide-GDP ribazoletransferase] [protein_id=AFK18300.1] [location=537679..538443] [gbkey=CDS]	22.877
lcl|CP001868.2_cds_AFK18301.1_553 [gene=cobY] [locus_tag=HFX_0576] [protein=4-diphosphocytidyl-2C-methyl-D-erythritol synthase] [protein_id=AFK18301.1] [location=538428..539027] [gbkey=CDS]	26.0298
lcl|CP001868.2_cds_AFK18302.1_554 [gene=cobT] [locus_tag=HFX_0577] [protein=nicotinate-nucleotide--dimethylbenzimidazole phosphoribosyltransferase] [protein_id=AFK18302.1] [location=539018..540028] [gbkey=CDS]	29.8003
lcl|CP001868.2_cds_AFK18303.1_555 [gene=hisC1] [locus_tag=HFX_0578] [protein=L-threonine O-3-phosphate decarboxylase] [protein_id=AFK18303.1] [location=540018..541028] [gbkey=CDS]	41.1945
lcl|CP001868.2_cds_AFK18304.1_556 [gene=cbiZ] [locus_tag=HFX_0579] [protein=adenosylcobinamide amidohydrolase] [protein_id=AFK18304.1] [location=541021..541743] [gbkey=CDS]	37.0749
lcl|CP001868.2_cds_AFK18305.1_557 [gene=cobD] [locus_tag=HFX_0580] [protein=L-threonine-O-3-phosphate decarboxylase] [protein_id=AFK18305.1] [location=541843..542856] [gbkey=CDS]	62.4829
lcl|CP001868.2_cds_AFK18306.1_558 [gene=minD] [locus_tag=HFX_0581] [protein=cell division inhibitor MinD] [protein_id=AFK18306.1] [location=543125..543898] [gbkey=CDS]	146.542
lcl|CP001868.2_cds_AFK18307.1_559 [locus_tag=HFX_0582] [protein=hypothetical protein] [protein_id=AFK18307.1] [location=543895..544452] [gbkey=CDS]	409.513
lcl|CP001868.2_cds_AFK18308.1_560 [locus_tag=HFX_0583] [protein=putative IS1341-type transposase] [protein_id=AFK18308.1] [location=544649..544969] [gbkey=CDS]	13.1124
lcl|CP001868.2_cds_AFK18309.1_561 [locus_tag=HFX_0584] [protein=hypothetical protein] [protein_id=AFK18309.1] [location=complement(544956..545189)] [gbkey=CDS]	36.4483
lcl|CP001868.2_cds_AFK18310.2_562 [locus_tag=HFX_0585] [protein=hypothetical protein] [protein_id=AFK18310.2] [location=545329..546048] [gbkey=CDS]	40.9215
lcl|CP001868.2_cds_AFK18311.1_563 [locus_tag=HFX_0586] [protein=4-hydroxybenzoate polyprenyltransferase-like prenyltransferase] [protein_id=AFK18311.1] [location=546419..547351] [gbkey=CDS]	8.5478
lcl|CP001868.2_cds_AFK18312.1_564 [gene=ark-6] [locus_tag=HFX_0587] [protein=putative signal-transducing histidine kinase] [protein_id=AFK18312.1] [location=547435..549120] [gbkey=CDS]	21.8771
lcl|CP001868.2_cds_AFK18313.1_565 [locus_tag=HFX_0588] [protein=hypothetical protein] [protein_id=AFK18313.1] [location=549269..550303] [gbkey=CDS]	54.3658
lcl|CP001868.2_cds_AFK18314.1_566 [locus_tag=HFX_0589] [protein=hypothetical protein] [protein_id=AFK18314.1] [location=550417..550836] [gbkey=CDS]	7.1206
lcl|CP001868.2_cds_AFK18315.1_567 [gene=dgt] [locus_tag=HFX_0590] [protein=dGTPase] [protein_id=AFK18315.1] [location=complement(550865..552190)] [gbkey=CDS]	9.1887
lcl|CP001868.2_cds_AFK18316.2_568 [locus_tag=HFX_0591] [protein=hypothetical protein] [protein_id=AFK18316.2] [location=553120..554364] [gbkey=CDS]	3.5587
lcl|CP001868.2_cds_AFK18317.1_569 [locus_tag=HFX_0592] [protein=hypothetical protein] [protein_id=AFK18317.1] [location=complement(554575..554733)] [gbkey=CDS]	299.553
lcl|CP001868.2_cds_AFK18318.1_570 [locus_tag=HFX_0593] [protein=hypothetical protein] [protein_id=AFK18318.1] [location=complement(555759..556298)] [gbkey=CDS]	68.1
lcl|CP001868.2_cds_AFK18319.1_571 [locus_tag=HFX_0594] [protein=hypothetical protein] [protein_id=AFK18319.1] [location=complement(556295..556753)] [gbkey=CDS]	64.9146
lcl|CP001868.2_cds_AFK18320.1_572 [locus_tag=HFX_0595] [protein=hypothetical protein] [protein_id=AFK18320.1] [location=complement(556746..557429)] [gbkey=CDS]	55.3825
lcl|CP001868.2_cds_AFK18321.1_573 [locus_tag=HFX_0596] [protein=hypothetical protein] [protein_id=AFK18321.1] [location=complement(557426..557953)] [gbkey=CDS]	159.225
lcl|CP001868.2_cds_AFK18322.1_574 [locus_tag=HFX_0597] [protein=hypothetical protein] [protein_id=AFK18322.1] [location=complement(557946..558689)] [gbkey=CDS]	107.787
lcl|CP001868.2_cds_AFK18323.1_575 [gene=tadC] [locus_tag=HFX_0598] [protein=type II secretion system, transmembrane protein TadC] [protein_id=AFK18323.1] [location=complement(558686..560605)] [gbkey=CDS]	40.21
lcl|CP001868.2_cds_AFK18324.2_576 [gene=virB11] [locus_tag=HFX_0599] [protein=type II/IV secretion system protein, ATP binding protein] [protein_id=AFK18324.2] [location=complement(560602..562938)] [gbkey=CDS]	26.0679
lcl|CP001868.2_cds_AFK18325.2_577 [locus_tag=HFX_0600] [protein=putative PAS/PAC sensing his kinase] [protein_id=AFK18325.2] [location=complement(563204..564952)] [gbkey=CDS]	23.8123
lcl|CP001868.2_cds_AFK18326.1_578 [locus_tag=HFX_0601] [protein=4-hydroxybenzoate polyprenyltransferase-like prenyltransferase] [protein_id=AFK18326.1] [location=complement(565056..565907)] [gbkey=CDS]	9.4904
lcl|CP001868.2_cds_AFK18327.1_579 [gene=xynA] [locus_tag=HFX_0602] [protein=TM2 domain-containing protein] [protein_id=AFK18327.1] [location=566295..566777] [gbkey=CDS]	53.4332
lcl|CP001868.2_cds_AFK18328.1_580 [locus_tag=HFX_0603] [protein=hypothetical protein] [protein_id=AFK18328.1] [location=complement(566831..567325)] [gbkey=CDS]	69.368
lcl|CP001868.2_cds_AFK18329.1_581 [gene=dppD] [locus_tag=HFX_0604] [protein=ABC-type dipeptide/oligopeptide/nickel transport systems, ATP-binding protein I & II] [protein_id=AFK18329.1] [location=567537..570233] [gbkey=CDS]	29.2006
lcl|CP001868.2_cds_AFK18330.2_582 [gene=oppA] [locus_tag=HFX_0605] [protein=dipeptide ABC transporter ATP-binding protein] [protein_id=AFK18330.2] [location=570360..572078] [gbkey=CDS]	105.546
lcl|CP001868.2_cds_AFK18331.1_583 [gene=dppB] [locus_tag=HFX_0606] [protein=ABC-type dipeptide/oligopeptide/nickel transport systems, permease protein] [protein_id=AFK18331.1] [location=572101..573120] [gbkey=CDS]	47.9982
lcl|CP001868.2_cds_AFK18332.1_584 [gene=dppC] [locus_tag=HFX_0607] [protein=oligopeptide transport system permease protein OppC] [protein_id=AFK18332.1] [location=573117..574052] [gbkey=CDS]	156.444
lcl|CP001868.2_cds_AFK18333.1_585 [locus_tag=HFX_0608] [protein=hypothetical protein] [protein_id=AFK18333.1] [location=574092..574478] [gbkey=CDS]	63.5396
lcl|CP001868.2_cds_AFK18334.1_586 [gene=cdc6C] [locus_tag=HFX_0609] [protein=cell division control protein 6] [protein_id=AFK18334.1] [location=complement(574599..575825)] [gbkey=CDS]	15.0756
lcl|CP001868.2_cds_AFK18335.1_587 [locus_tag=HFX_0610] [protein=hypothetical protein] [protein_id=AFK18335.1] [location=576670..577674] [gbkey=CDS]	13.2257
lcl|CP001868.2_cds_AFK18336.1_588 [locus_tag=HFX_0611] [protein=hypothetical protein] [protein_id=AFK18336.1] [location=577671..578285] [gbkey=CDS]	9.7257
lcl|CP001868.2_cds_AFK18337.1_589 [locus_tag=HFX_0612] [protein=hypothetical protein] [protein_id=AFK18337.1] [location=578282..579550] [gbkey=CDS]	108.583
lcl|CP001868.2_cds_AFK18338.1_590 [gene=moxR2] [locus_tag=HFX_0613] [protein=methanol dehydrogenase regulatory protein] [protein_id=AFK18338.1] [location=complement(580105..581055)] [gbkey=CDS]	44.2594
lcl|CP001868.2_cds_AFK18339.1_591 [locus_tag=HFX_0615] [protein=hypothetical protein] [protein_id=AFK18339.1] [location=581555..581722] [gbkey=CDS]	13.1863
lcl|CP001868.2_cds_AFK18340.1_592 [locus_tag=HFX_0616] [protein=hypothetical protein] [protein_id=AFK18340.1] [location=581921..582094] [gbkey=CDS]	263.544
lcl|CP001868.2_cds_AFK18341.1_593 [gene=leuA] [locus_tag=HFX_0617] [protein=(R)-citramalate synthase] [protein_id=AFK18341.1] [location=complement(582132..583670)] [gbkey=CDS]	138.546
lcl|CP001868.2_cds_AIA57292.1_594 [locus_tag=HFX_0617A] [protein=DUF192 family protein] [protein_id=AIA57292.1] [location=complement(583864..584211)] [gbkey=CDS]	93.5774
lcl|CP001868.2_cds_AFK18342.2_595 [locus_tag=HFX_0618] [protein=hypothetical protein] [protein_id=AFK18342.2] [location=584320..584844] [gbkey=CDS]	101.271
lcl|CP001868.2_cds_AFK18343.1_596 [gene=guaAA_1] [locus_tag=HFX_0619] [protein=GMP synthase (glutamine-hydrolysing)] [protein_id=AFK18343.1] [location=584968..585519] [gbkey=CDS]	61.603
lcl|CP001868.2_cds_AFK18344.1_597 [locus_tag=HFX_0620] [protein=hypothetical protein] [protein_id=AFK18344.1] [location=585655..587568] [gbkey=CDS]	85.4754
lcl|CP001868.2_cds_AFK18345.2_598 [locus_tag=HFX_0621] [protein=hypothetical protein] [protein_id=AFK18345.2] [location=complement(587668..587877)] [gbkey=CDS]	5.802
lcl|CP001868.2_cds_AFK18346.2_599 [locus_tag=HFX_0622] [protein=hypothetical protein] [protein_id=AFK18346.2] [location=complement(588065..588319)] [gbkey=CDS]	2218.78
lcl|CP001868.2_cds_AFK18347.1_600 [gene=pfdB] [locus_tag=HFX_0623] [protein=prefoldin beta subunit] [protein_id=AFK18347.1] [location=complement(588320..588694)] [gbkey=CDS]	1872.67
lcl|CP001868.2_cds_AFK18348.1_601 [locus_tag=HFX_0624] [protein=rpo operon protein] [protein_id=AFK18348.1] [location=complement(588785..589054)] [gbkey=CDS]	343.782
lcl|CP001868.2_cds_AFK18349.1_602 [gene=rpoP] [locus_tag=HFX_0625] [protein=DNA-directed RNA polymerase subunit P] [protein_id=AFK18349.1] [location=complement(589056..589190)] [gbkey=CDS]	3763.55
lcl|CP001868.2_cds_AFK18350.1_603 [gene=rpl37AR] [locus_tag=HFX_0626] [protein=50S ribosomal protein L37Ae] [protein_id=AFK18350.1] [location=complement(589224..589493)] [gbkey=CDS]	4406.4
lcl|CP001868.2_cds_AFK18351.1_604 [locus_tag=HFX_0627] [protein=hypothetical protein] [protein_id=AFK18351.1] [location=complement(589611..590336)] [gbkey=CDS]	313.529
lcl|CP001868.2_cds_AIA57293.1_605 [locus_tag=HFX_0627A] [protein=hypothetical protein] [protein_id=AIA57293.1] [location=590460..591284] [gbkey=CDS]	50.3478
lcl|CP001868.2_cds_AFK18352.1_606 [locus_tag=HFX_0628] [protein=tRNA pseudouridine synthase D] [protein_id=AFK18352.1] [location=complement(591297..592655)] [gbkey=CDS]	133.016
lcl|CP001868.2_cds_AFK18353.1_607 [locus_tag=HFX_0629] [protein=peptidyl-tRNA hydrolase, PTH2 family] [protein_id=AFK18353.1] [location=complement(592655..592993)] [gbkey=CDS]	149.647
lcl|CP001868.2_cds_AFK18354.1_608 [locus_tag=HFX_0630] [protein=hypothetical protein] [protein_id=AFK18354.1] [location=593127..593867] [gbkey=CDS]	26.757
lcl|CP001868.2_cds_AFK18355.1_609 [gene=dcd] [locus_tag=HFX_0631] [protein=deoxycytidine triphosphate deaminase] [protein_id=AFK18355.1] [location=593984..594571] [gbkey=CDS]	184.985
lcl|CP001868.2_cds_AFK18356.1_610 [locus_tag=HFX_0632] [protein=hypothetical protein] [protein_id=AFK18356.1] [location=594568..595467] [gbkey=CDS]	100.058
lcl|CP001868.2_cds_AFK18357.2_611 [gene=aknG] [locus_tag=HFX_0633] [protein=alkanonic acid methyltransferase] [protein_id=AFK18357.2] [location=595472..596278] [gbkey=CDS]	29.2354
lcl|CP001868.2_cds_AFK18358.1_612 [locus_tag=HFX_0634] [protein=ribulose-1,5-biphosphate synthetase] [protein_id=AFK18358.1] [location=complement(596399..597322)] [gbkey=CDS]	80.1968
lcl|CP001868.2_cds_AFK18359.1_613 [gene=ecm4] [locus_tag=HFX_0635] [protein=glutathione S-transferase] [protein_id=AFK18359.1] [location=597532..598512] [gbkey=CDS]	19.6464
lcl|CP001868.2_cds_AFK18360.1_614 [locus_tag=HFX_0636] [protein=sulfite oxidase] [protein_id=AFK18360.1] [location=598606..599679] [gbkey=CDS]	5.7755
lcl|CP001868.2_cds_AFK18361.1_615 [locus_tag=HFX_0637] [protein=hypothetical protein] [protein_id=AFK18361.1] [location=complement(599698..600447)] [gbkey=CDS]	81.6708
lcl|CP001868.2_cds_AFK18362.1_616 [locus_tag=HFX_0638] [protein=hypothetical protein] [protein_id=AFK18362.1] [location=complement(600514..601347)] [gbkey=CDS]	471.216
lcl|CP001868.2_cds_AFK18363.1_617 [locus_tag=HFX_0639] [protein=hypothetical protein] [protein_id=AFK18363.1] [location=complement(601412..601843)] [gbkey=CDS]	137.431
lcl|CP001868.2_cds_AFK18364.2_618 [gene=aspS] [locus_tag=HFX_0640] [protein=aspartyl-tRNA synthetase] [protein_id=AFK18364.2] [location=complement(602118..603422)] [gbkey=CDS]	1053.33
lcl|CP001868.2_cds_AFK18365.1_619 [locus_tag=HFX_0641] [protein=hypothetical protein] [protein_id=AFK18365.1] [location=603622..604356] [gbkey=CDS]	2.7126
lcl|CP001868.2_cds_AFK18366.1_620 [locus_tag=HFX_0642] [protein=geranylgeranylglyceryl phosphate synthase-like protein] [protein_id=AFK18366.1] [location=complement(604472..605197)] [gbkey=CDS]	44.8553
lcl|CP001868.2_cds_AFK18367.1_621 [gene=mrr] [locus_tag=HFX_0643] [protein=mrr restriction system protein] [protein_id=AFK18367.1] [location=605303..606307] [gbkey=CDS]	35.1583
lcl|CP001868.2_cds_AFK18368.1_622 [gene=topA] [locus_tag=HFX_0644] [protein=DNA topoisomerase I] [protein_id=AFK18368.1] [location=complement(606304..608871)] [gbkey=CDS]	71.6005
lcl|CP001868.2_cds_AFK18369.1_623 [gene=matE] [locus_tag=HFX_0645] [protein=MATE efflux family protein] [protein_id=AFK18369.1] [location=609110..610537] [gbkey=CDS]	471.062
lcl|CP001868.2_cds_AFK18370.1_624 [gene=gatB] [locus_tag=HFX_0646] [protein=aspartyl/glutamyl-tRNA amidotransferase subunit B] [protein_id=AFK18370.1] [location=complement(610845..612335)] [gbkey=CDS]	56.6826
lcl|CP001868.2_cds_AFK18371.2_625 [locus_tag=HFX_0647] [protein=smc operon protein] [protein_id=AFK18371.2] [location=612585..612890] [gbkey=CDS]	1004.49
lcl|CP001868.2_cds_AFK18372.1_626 [gene=smc] [locus_tag=HFX_0648] [protein=chromosome partition protein] [protein_id=AFK18372.1] [location=612975..616673] [gbkey=CDS]	103.728
lcl|CP001868.2_cds_AFK18373.1_627 [locus_tag=HFX_0649] [protein=smc operon protein] [protein_id=AFK18373.1] [location=616666..617739] [gbkey=CDS]	123.554
lcl|CP001868.2_cds_AFK18374.1_628 [locus_tag=HFX_0650] [protein=hypothetical protein] [protein_id=AFK18374.1] [location=617772..618221] [gbkey=CDS]	47.5059
lcl|CP001868.2_cds_AFK18375.1_629 [gene=pnp] [locus_tag=HFX_0651] [protein=5'-methylthioadenosine phosphorylase MtaP] [protein_id=AFK18375.1] [location=complement(618234..619094)] [gbkey=CDS]	22.3846
lcl|CP001868.2_cds_AFK18376.2_630 [locus_tag=HFX_0652] [protein=transporter] [protein_id=AFK18376.2] [location=complement(619156..620127)] [gbkey=CDS]	71.2224
lcl|CP001868.2_cds_AFK18377.1_631 [locus_tag=HFX_0653] [protein=phosphoribosyltransferase-like protein] [protein_id=AFK18377.1] [location=complement(620252..620965)] [gbkey=CDS]	99.4403
lcl|CP001868.2_cds_AFK18378.1_632 [locus_tag=HFX_0654] [protein=hypothetical protein] [protein_id=AFK18378.1] [location=621176..621346] [gbkey=CDS]	62.8316
lcl|CP001868.2_cds_AFK18379.1_633 [gene=phfZ] [locus_tag=HFX_0655] [protein=phenazine biosynthesis protein] [protein_id=AFK18379.1] [location=621456..622355] [gbkey=CDS]	117.165
lcl|CP001868.2_cds_AFK18380.1_634 [locus_tag=HFX_0656] [protein=hypothetical protein] [protein_id=AFK18380.1] [location=complement(622389..623153)] [gbkey=CDS]	292.622
lcl|CP001868.2_cds_AFK18381.1_635 [locus_tag=HFX_0657] [protein=H/ACA RNA-protein complex component Nop10p] [protein_id=AFK18381.1] [location=complement(623209..623394)] [gbkey=CDS]	672.332
lcl|CP001868.2_cds_AFK18382.1_636 [gene=eif2A] [locus_tag=HFX_0658] [protein=translation initiation factor IF-2 subunit alpha] [protein_id=AFK18382.1] [location=complement(623394..624194)] [gbkey=CDS]	444.166
lcl|CP001868.2_cds_AFK18383.1_637 [gene=rps27E] [locus_tag=HFX_0659] [protein=30S ribosomal protein S27e] [protein_id=AFK18383.1] [location=complement(624213..624407)] [gbkey=CDS]	390.802
lcl|CP001868.2_cds_AFK18384.1_638 [gene=rpl44E] [locus_tag=HFX_0660] [protein=50S ribosomal protein L44e] [protein_id=AFK18384.1] [location=complement(624411..624692)] [gbkey=CDS]	537.721
lcl|CP001868.2_cds_AFK18385.1_639 [locus_tag=HFX_0661] [protein=hypothetical protein] [protein_id=AFK18385.1] [location=624894..625157] [gbkey=CDS]	3733.71
lcl|CP001868.2_cds_AFK18386.1_640 [locus_tag=HFX_0662] [protein=hypothetical protein] [protein_id=AFK18386.1] [location=complement(625154..627523)] [gbkey=CDS]	71.1327
lcl|CP001868.2_cds_AFK18387.2_641 [gene=gtl3] [locus_tag=HFX_0663] [protein=putative glycosyltransferase, type 2] [protein_id=AFK18387.2] [location=627620..628405] [gbkey=CDS]	263.525
lcl|CP001868.2_cds_AFK18388.1_642 [locus_tag=HFX_0664] [protein=GtrA-like family protein, cell surface polysaccharide biosynthesis protein] [protein_id=AFK18388.1] [location=628398..628865] [gbkey=CDS]	130.646
lcl|CP001868.2_cds_AFK18389.1_643 [gene=hcaA1] [locus_tag=HFX_0666] [protein=oxidoreductase] [protein_id=AFK18389.1] [location=629857..630273] [gbkey=CDS]	94.8276
lcl|CP001868.2_cds_AFK18390.1_644 [gene=ilvE] [locus_tag=HFX_0667] [protein=branched-chain amino acid aminotransferase] [protein_id=AFK18390.1] [location=complement(630295..631185)] [gbkey=CDS]	51.5909
lcl|CP001868.2_cds_AFK18391.1_645 [gene=trpD2] [locus_tag=HFX_0669] [protein=anthranilate synthase component II] [protein_id=AFK18391.1] [location=complement(631178..631891)] [gbkey=CDS]	20.3224
lcl|CP001868.2_cds_AFK18392.1_646 [locus_tag=HFX_0668] [protein=hypothetical protein] [protein_id=AFK18392.1] [location=631646..632149] [gbkey=CDS]	24.1749
lcl|CP001868.2_cds_AFK18393.1_647 [gene=trpE_2] [locus_tag=HFX_0670] [protein=anthranilate synthase component I] [protein_id=AFK18393.1] [location=complement(631888..633408)] [gbkey=CDS]	26.2894
lcl|CP001868.2_cds_AFK18394.1_648 [locus_tag=HFX_0671] [protein=hypothetical protein] [protein_id=AFK18394.1] [location=complement(633558..634322)] [gbkey=CDS]	15.0583
lcl|CP001868.2_cds_AFK18395.1_649 [gene=aroE] [locus_tag=HFX_0672] [protein=shikimate 5-dehydrogenase] [protein_id=AFK18395.1] [location=complement(634367..635176)] [gbkey=CDS]	42.6651
lcl|CP001868.2_cds_AFK18396.1_650 [gene=cacA] [locus_tag=HFX_0673] [protein=Na+/Ca2+-antiporter-like protein] [protein_id=AFK18396.1] [location=635382..636353] [gbkey=CDS]	34.6426
lcl|CP001868.2_cds_AFK18397.1_651 [gene=nce1] [locus_tag=HFX_0674] [protein=Na+/Ca2+-exchanging protein] [protein_id=AFK18397.1] [location=636467..637819] [gbkey=CDS]	161.195
lcl|CP001868.2_cds_AFK18398.1_652 [locus_tag=HFX_0675] [protein=hypothetical protein] [protein_id=AFK18398.1] [location=637895..639214] [gbkey=CDS]	104.388
lcl|CP001868.2_cds_AFK18399.1_653 [gene=ftsZ] [locus_tag=HFX_0676] [protein=cell division protein FtsZ] [protein_id=AFK18399.1] [location=639363..640496] [gbkey=CDS]	377.715
lcl|CP001868.2_cds_AFK18400.1_654 [gene=secE] [locus_tag=HFX_0677] [protein=preprotein translocase subunit SecE] [protein_id=AFK18400.1] [location=640659..640832] [gbkey=CDS]	576.742
lcl|CP001868.2_cds_AFK18401.1_655 [gene=nusG] [locus_tag=HFX_0678] [protein=transcription antitermination protein NusG] [protein_id=AFK18401.1] [location=640834..641286] [gbkey=CDS]	908.86
lcl|CP001868.2_cds_AFK18402.2_656 [locus_tag=HFX_0679] [protein=hypothetical protein] [protein_id=AFK18402.2] [location=complement(641522..641824)] [gbkey=CDS]	166.696
lcl|CP001868.2_cds_AFK18403.2_657 [locus_tag=HFX_0680] [protein=hypothetical protein] [protein_id=AFK18403.2] [location=641923..642687] [gbkey=CDS]	380.51
lcl|CP001868.2_cds_AFK18404.2_658 [locus_tag=HFX_0681] [protein=hypothetical protein] [protein_id=AFK18404.2] [location=complement(642703..643227)] [gbkey=CDS]	161.612
lcl|CP001868.2_cds_AFK18405.1_659 [gene=cinA] [locus_tag=HFX_0682] [protein=CinA C-terminal domain-containing protein] [protein_id=AFK18405.1] [location=complement(643330..643857)] [gbkey=CDS]	507.254
lcl|CP001868.2_cds_AFK18406.1_660 [gene=arsA] [locus_tag=HFX_0683] [protein=transport ATPase ( substrate arsenite)] [protein_id=AFK18406.1] [location=643984..645198] [gbkey=CDS]	73.7522
lcl|CP001868.2_cds_AFK18407.1_661 [gene=yusZ4] [locus_tag=HFX_0684] [protein=short chain dehydrogenase/ reductase] [protein_id=AFK18407.1] [location=complement(645225..646070)] [gbkey=CDS]	227.684
lcl|CP001868.2_cds_AFK18408.1_662 [gene=nfi] [locus_tag=HFX_0685] [protein=endonuclease V (deoxyinosine 3'endonuclease)] [protein_id=AFK18408.1] [location=complement(646161..646958)] [gbkey=CDS]	43.029
lcl|CP001868.2_cds_AFK18409.1_663 [gene=glpG] [locus_tag=HFX_0686] [protein=rhomboid family protein/GlpG-like protein] [protein_id=AFK18409.1] [location=complement(646960..647847)] [gbkey=CDS]	215.792
lcl|CP001868.2_cds_AFK18410.1_664 [gene=ppa] [locus_tag=HFX_0687] [protein=inorganic pyrophosphatase] [protein_id=AFK18410.1] [location=complement(648374..648907)] [gbkey=CDS]	168.637
lcl|CP001868.2_cds_AFK18411.1_665 [gene=padR] [locus_tag=HFX_0688] [protein=transcription regulator] [protein_id=AFK18411.1] [location=649244..649603] [gbkey=CDS]	599.67
lcl|CP001868.2_cds_AFK18412.1_666 [locus_tag=HFX_0689] [protein=hypothetical protein] [protein_id=AFK18412.1] [location=complement(649640..650200)] [gbkey=CDS]	254.108
lcl|CP001868.2_cds_AFK18413.1_667 [gene=rnhA] [locus_tag=HFX_0690] [protein=ribonuclease HI] [protein_id=AFK18413.1] [location=complement(650193..650786)] [gbkey=CDS]	44.3806
lcl|CP001868.2_cds_AFK18414.1_668 [gene=tfb2] [locus_tag=HFX_0691] [protein=transcription initiation factor TFB] [protein_id=AFK18414.1] [location=650909..651889] [gbkey=CDS]	48.7773
lcl|CP001868.2_cds_AFK18415.2_669 [locus_tag=HFX_0692] [protein=hypothetical protein] [protein_id=AFK18415.2] [location=652115..653377] [gbkey=CDS]	963.559
lcl|CP001868.2_cds_AFK18416.1_670 [locus_tag=HFX_0693] [protein=hypothetical protein] [protein_id=AFK18416.1] [location=653414..653587] [gbkey=CDS]	197.977
lcl|CP001868.2_cds_AFK18417.1_671 [locus_tag=HFX_0694] [protein=hypothetical protein] [protein_id=AFK18417.1] [location=complement(653593..654048)] [gbkey=CDS]	200.154
lcl|CP001868.2_cds_AFK18418.1_672 [gene=grpB] [locus_tag=HFX_0695] [protein=Glutamate-rich protein grpB] [protein_id=AFK18418.1] [location=complement(654184..654771)] [gbkey=CDS]	30.7053
lcl|CP001868.2_cds_AFK18419.1_673 [locus_tag=HFX_0696] [protein=Abortive infection protein] [protein_id=AFK18419.1] [location=complement(654768..655439)] [gbkey=CDS]	881.67
lcl|CP001868.2_cds_AFK18420.1_674 [locus_tag=HFX_0697] [protein=hypothetical protein] [protein_id=AFK18420.1] [location=complement(655442..655723)] [gbkey=CDS]	5686.72
lcl|CP001868.2_cds_AFK18421.1_675 [locus_tag=HFX_0698] [protein=hypothetical protein] [protein_id=AFK18421.1] [location=655870..656844] [gbkey=CDS]	3128.57
lcl|CP001868.2_cds_AFK18422.1_676 [locus_tag=HFX_0699] [protein=hypothetical protein] [protein_id=AFK18422.1] [location=complement(656908..657429)] [gbkey=CDS]	60.4752
lcl|CP001868.2_cds_AFK18423.1_677 [gene=pol4] [locus_tag=HFX_0700] [protein=DNA polymerase IV] [protein_id=AFK18423.1] [location=complement(657426..659174)] [gbkey=CDS]	119.251
lcl|CP001868.2_cds_AFK18424.1_678 [locus_tag=HFX_0701] [protein=hypothetical protein] [protein_id=AFK18424.1] [location=complement(659171..659611)] [gbkey=CDS]	94.4391
lcl|CP001868.2_cds_AFK18425.2_679 [locus_tag=HFX_0702] [protein=sulfatase arylsulfatase A-like protein] [protein_id=AFK18425.2] [location=659799..661148] [gbkey=CDS]	180.834
lcl|CP001868.2_cds_AFK18426.1_680 [gene=ftsZ] [locus_tag=HFX_0703] [protein=cell division protein] [protein_id=AFK18426.1] [location=complement(661239..662321)] [gbkey=CDS]	658.045
lcl|CP001868.2_cds_AFK18427.1_681 [locus_tag=HFX_0704] [protein=hypothetical protein] [protein_id=AFK18427.1] [location=662460..663053] [gbkey=CDS]	13.2396
lcl|CP001868.2_cds_AFK18428.1_682 [gene=virB11] [locus_tag=HFX_0705] [protein=type II/IV secretion system proteins VirB11/TadA ( ATPase)] [protein_id=AFK18428.1] [location=663544..665517] [gbkey=CDS]	53.6431
lcl|CP001868.2_cds_AFK18429.1_683 [locus_tag=HFX_0706] [protein=hypothetical protein] [protein_id=AFK18429.1] [location=665511..667232] [gbkey=CDS]	14.9874
lcl|CP001868.2_cds_AFK18430.1_684 [locus_tag=HFX_0707] [protein=hypothetical protein] [protein_id=AFK18430.1] [location=667341..667811] [gbkey=CDS]	11.7585
lcl|CP001868.2_cds_AFK18431.1_685 [locus_tag=HFX_0708] [protein=hypothetical protein] [protein_id=AFK18431.1] [location=667789..668181] [gbkey=CDS]	14.6559
lcl|CP001868.2_cds_AFK18432.1_686 [locus_tag=HFX_0709] [protein=hypothetical protein] [protein_id=AFK18432.1] [location=668178..669053] [gbkey=CDS]	9.8626
lcl|CP001868.2_cds_AFK18433.1_687 [locus_tag=HFX_0710] [protein=hypothetical protein] [protein_id=AFK18433.1] [location=669050..672094] [gbkey=CDS]	123.678
lcl|CP001868.2_cds_AFK18434.2_688 [locus_tag=HFX_0711] [protein=hypothetical protein] [protein_id=AFK18434.2] [location=672196..672615] [gbkey=CDS]	343.372
lcl|CP001868.2_cds_AFK18435.1_689 [locus_tag=HFX_0712] [protein=NAD-dependent epimerase/dehydratase] [protein_id=AFK18435.1] [location=672612..673508] [gbkey=CDS]	195.845
lcl|CP001868.2_cds_AFK18436.2_690 [locus_tag=HFX_0713] [protein=putative RNA binding protein] [protein_id=AFK18436.2] [location=673690..674874] [gbkey=CDS]	431.657
lcl|CP001868.2_cds_AFK18437.1_691 [locus_tag=HFX_0714] [protein=aldo/keto reductase] [protein_id=AFK18437.1] [location=674958..676049] [gbkey=CDS]	307.748
lcl|CP001868.2_cds_AFK18438.1_692 [locus_tag=HFX_0715] [protein=hypothetical protein] [protein_id=AFK18438.1] [location=complement(676118..676288)] [gbkey=CDS]	256.509
lcl|CP001868.2_cds_AFK18439.2_693 [locus_tag=HFX_0716] [protein=major facilitator superfamily transporter] [protein_id=AFK18439.2] [location=676388..677584] [gbkey=CDS]	65.3301
lcl|CP001868.2_cds_AFK18440.1_694 [locus_tag=HFX_0718] [protein=hypothetical protein] [protein_id=AFK18440.1] [location=complement(677261..678031)] [gbkey=CDS]	18.1017
lcl|CP001868.2_cds_AFK18441.1_695 [gene=wcaA] [locus_tag=HFX_0717] [protein=glycosyltransferase-like protein] [protein_id=AFK18441.1] [location=677730..678836] [gbkey=CDS]	105.762
lcl|CP001868.2_cds_AFK18442.1_696 [locus_tag=HFX_0719] [protein=hypothetical protein] [protein_id=AFK18442.1] [location=678879..679391] [gbkey=CDS]	33.0352
lcl|CP001868.2_cds_AFK18443.1_697 [gene=mutT] [locus_tag=HFX_0720] [protein=mutT/NUDIX family protein] [protein_id=AFK18443.1] [location=679421..680017] [gbkey=CDS]	330.069
lcl|CP001868.2_cds_AFK18444.1_698 [locus_tag=HFX_0721] [protein=hypothetical protein] [protein_id=AFK18444.1] [location=complement(680180..680710)] [gbkey=CDS]	6382.44
lcl|CP001868.2_cds_AFK18445.1_699 [locus_tag=HFX_0722] [protein=hypothetical protein] [protein_id=AFK18445.1] [location=681103..681885] [gbkey=CDS]	343.612
lcl|CP001868.2_cds_AFK18446.1_700 [gene=dadA] [locus_tag=HFX_0723] [protein=sarcosine oxidase beta subunit] [protein_id=AFK18446.1] [location=682306..683514] [gbkey=CDS]	676.317
lcl|CP001868.2_cds_AFK18447.1_701 [gene=hsp20] [locus_tag=HFX_0724] [protein=hsp20 type chaperone] [protein_id=AFK18447.1] [location=complement(683527..684027)] [gbkey=CDS]	196.989
lcl|CP001868.2_cds_AFK18448.2_702 [locus_tag=HFX_0725] [protein=hypothetical protein] [protein_id=AFK18448.2] [location=complement(684024..684182)] [gbkey=CDS]	449.33
lcl|CP001868.2_cds_AFK18449.1_703 [locus_tag=HFX_0726] [protein=Fe-S oxidoreductase] [protein_id=AFK18449.1] [location=684340..686046] [gbkey=CDS]	231.977
lcl|CP001868.2_cds_AFK18450.1_704 [locus_tag=HFX_0727] [protein=hypothetical protein] [protein_id=AFK18450.1] [location=complement(686167..687405)] [gbkey=CDS]	60.7018
lcl|CP001868.2_cds_AFK18451.1_705 [locus_tag=HFX_0728] [protein=hypothetical protein] [protein_id=AFK18451.1] [location=complement(687552..687956)] [gbkey=CDS]	1330.82
lcl|CP001868.2_cds_AFK18452.1_706 [locus_tag=HFX_0729] [protein=hypothetical protein] [protein_id=AFK18452.1] [location=complement(688019..688693)] [gbkey=CDS]	74.4998
lcl|CP001868.2_cds_AFK18453.1_707 [gene=gloB] [locus_tag=HFX_0730] [protein=Zn-dependent hydrolase, glyoxylase] [protein_id=AFK18453.1] [location=complement(688733..689521)] [gbkey=CDS]	119.75
lcl|CP001868.2_cds_AFK18454.2_708 [gene=arsR] [locus_tag=HFX_0731] [protein=transcription regulator, ArsR like protein] [protein_id=AFK18454.2] [location=complement(689645..689917)] [gbkey=CDS]	19.8809
lcl|CP001868.2_cds_AFK18455.1_709 [locus_tag=HFX_0732] [protein=hypothetical protein] [protein_id=AFK18455.1] [location=complement(690039..690200)] [gbkey=CDS]	15.0422
lcl|CP001868.2_cds_AFK18456.1_710 [gene=smtA] [locus_tag=HFX_0733] [protein=S-adenosylmethionine-dependent methyltransferase-like protein] [protein_id=AFK18456.1] [location=690296..691054] [gbkey=CDS]	1550.56
lcl|CP001868.2_cds_AFK18457.2_711 [gene=wcaA] [locus_tag=HFX_0734] [protein=glycosyltransferase] [protein_id=AFK18457.2] [location=691125..692027] [gbkey=CDS]	1193.02
lcl|CP001868.2_cds_AFK18458.1_712 [locus_tag=HFX_0735] [protein=hypothetical protein] [protein_id=AFK18458.1] [location=complement(692086..692910)] [gbkey=CDS]	91.4315
lcl|CP001868.2_cds_AFK18459.1_713 [locus_tag=HFX_0736] [protein=DNA binding domain-containing protein] [protein_id=AFK18459.1] [location=693103..693765] [gbkey=CDS]	74.0104
lcl|CP001868.2_cds_AFK18460.1_714 [locus_tag=HFX_0737] [protein=hypothetical protein] [protein_id=AFK18460.1] [location=693808..694089] [gbkey=CDS]	148.472
lcl|CP001868.2_cds_AFK18461.1_715 [gene=thsA] [locus_tag=HFX_0738] [protein=thermosome alpha subunit] [protein_id=AFK18461.1] [location=694317..695891] [gbkey=CDS]	638.218
lcl|CP001868.2_cds_AFK18462.1_716 [locus_tag=HFX_0739] [protein=hypothetical protein] [protein_id=AFK18462.1] [location=complement(695967..696587)] [gbkey=CDS]	118.435
lcl|CP001868.2_cds_AFK18463.1_717 [locus_tag=HFX_0740] [protein=NAD operon protein] [protein_id=AFK18463.1] [location=complement(696587..697369)] [gbkey=CDS]	91.2432
lcl|CP001868.2_cds_AFK18464.2_718 [gene=nadR] [locus_tag=HFX_0741] [protein=nicotinamide-nucleotide adenylyltransferase] [protein_id=AFK18464.2] [location=complement(697371..697919)] [gbkey=CDS]	258.452
lcl|CP001868.2_cds_AFK18465.1_719 [gene=lonB] [locus_tag=HFX_0742] [protein=ATP-dependent protease Lon] [protein_id=AFK18465.1] [location=698089..700176] [gbkey=CDS]	2610.3
lcl|CP001868.2_cds_AFK18466.1_720 [locus_tag=HFX_0743] [protein=hypothetical protein] [protein_id=AFK18466.1] [location=700183..701274] [gbkey=CDS]	115.431
lcl|CP001868.2_cds_AFK18467.1_721 [locus_tag=HFX_0744] [protein=hypothetical protein] [protein_id=AFK18467.1] [location=701359..701697] [gbkey=CDS]	88.22
lcl|CP001868.2_cds_AFK18468.1_722 [gene=ogt] [locus_tag=HFX_0745] [protein=6-O-methylguanine DNA methyltransferase] [protein_id=AFK18468.1] [location=complement(701747..702202)] [gbkey=CDS]	90.361
lcl|CP001868.2_cds_AFK18469.2_723 [gene=trpC] [locus_tag=HFX_0746] [protein=indole-3-glycerol-phosphate synthase] [protein_id=AFK18469.2] [location=702366..703124] [gbkey=CDS]	77.1999
lcl|CP001868.2_cds_AFK18470.1_724 [gene=trpB] [locus_tag=HFX_0747] [protein=tryptophan synthase subunit beta] [protein_id=AFK18470.1] [location=703121..704395] [gbkey=CDS]	118.844
lcl|CP001868.2_cds_AFK18471.1_725 [gene=trpA] [locus_tag=HFX_0748] [protein=tryptophan synthase subunit alpha] [protein_id=AFK18471.1] [location=704395..705228] [gbkey=CDS]	435.091
lcl|CP001868.2_cds_AFK18472.1_726 [gene=fbaB] [locus_tag=HFX_0749] [protein=fructose-bisphosphate aldolase] [protein_id=AFK18472.1] [location=705253..706053] [gbkey=CDS]	98.1813
lcl|CP001868.2_cds_AFK18473.1_727 [gene=ogt] [locus_tag=HFX_0750] [protein=6-O-methylguanine DNA methyltransferase] [protein_id=AFK18473.1] [location=706147..706569] [gbkey=CDS]	449.345
lcl|CP001868.2_cds_AFK18474.1_728 [locus_tag=HFX_0751] [protein=GCN5-related N-acetyltransferase] [protein_id=AFK18474.1] [location=706627..707061] [gbkey=CDS]	93.1954
lcl|CP001868.2_cds_AFK18475.1_729 [locus_tag=HFX_0752] [protein=hypothetical protein] [protein_id=AFK18475.1] [location=707207..707794] [gbkey=CDS]	58.9617
lcl|CP001868.2_cds_AFK18476.1_730 [gene=nfnB] [locus_tag=HFX_0753] [protein=nitroreductase family protein] [protein_id=AFK18476.1] [location=708026..708661] [gbkey=CDS]	24.7306
lcl|CP001868.2_cds_AFK18477.1_731 [locus_tag=HFX_0754] [protein=membrane protein] [protein_id=AFK18477.1] [location=708668..709588] [gbkey=CDS]	22.8506
lcl|CP001868.2_cds_AFK18478.1_732 [locus_tag=HFX_0755] [protein=hypothetical protein] [protein_id=AFK18478.1] [location=710669..710839] [gbkey=CDS]	51.1722
lcl|CP001868.2_cds_AFK18480.2_733 [locus_tag=HFX_0757] [protein=3-dehydroquinate synthase] [protein_id=AFK18480.2] [location=713894..715069] [gbkey=CDS]	265.139
lcl|CP001868.2_cds_AFK18481.1_734 [locus_tag=HFX_0758] [protein=hypothetical protein] [protein_id=AFK18481.1] [location=complement(715103..715519)] [gbkey=CDS]	1184.68
lcl|CP001868.2_cds_AFK18482.1_735 [gene=aroD] [locus_tag=HFX_0759] [protein=3-dehydroquinate dehydratase] [protein_id=AFK18482.1] [location=complement(715547..716242)] [gbkey=CDS]	220.893
lcl|CP001868.2_cds_AFK18483.2_736 [gene=zim] [locus_tag=HFX_0760] [protein=CTAG modification methylase / site-specific DNA-methyltransferase (cytosine-N4-specific)] [protein_id=AFK18483.2] [location=complement(716327..717397)] [gbkey=CDS]	197.846
lcl|CP001868.2_cds_AFK18484.1_737 [gene=tfb3] [locus_tag=HFX_0761] [protein=transcription initiation factor TFB] [protein_id=AFK18484.1] [location=complement(717592..718599)] [gbkey=CDS]	118.237
lcl|CP001868.2_cds_AFK18485.1_738 [gene=fecB] [locus_tag=HFX_0762] [protein=iron(III ABC transporter periplasmic substrate-binding protein ABC transporter periplasmic substrate-binding protein)] [protein_id=AFK18485.1] [location=718842..719663] [gbkey=CDS]	745.98
lcl|CP001868.2_cds_AFK18486.2_739 [locus_tag=HFX_0763] [protein=hypothetical protein] [protein_id=AFK18486.2] [location=719684..720205] [gbkey=CDS]	457.489
lcl|CP001868.2_cds_AFK18487.1_740 [gene=dpg] [locus_tag=HFX_0764] [protein=dolichol-P-glucose synthetase] [protein_id=AFK18487.1] [location=complement(720227..722095)] [gbkey=CDS]	167.54
lcl|CP001868.2_cds_AFK18488.1_741 [locus_tag=HFX_0765] [protein=hypothetical protein] [protein_id=AFK18488.1] [location=722475..722744] [gbkey=CDS]	1129.39
lcl|CP001868.2_cds_AFK18489.1_742 [locus_tag=HFX_0766] [protein=hypothetical protein] [protein_id=AFK18489.1] [location=complement(722960..723577)] [gbkey=CDS]	74.3811
lcl|CP001868.2_cds_AFK18490.1_743 [gene=hflC] [locus_tag=HFX_0767] [protein=SPFH domain, Band 7 family protein] [protein_id=AFK18490.1] [location=complement(723688..724968)] [gbkey=CDS]	254.907
lcl|CP001868.2_cds_AFK18491.1_744 [locus_tag=HFX_0768] [protein=stomatin-like protein] [protein_id=AFK18491.1] [location=complement(725050..725625)] [gbkey=CDS]	19.8069
lcl|CP001868.2_cds_AFK18492.1_745 [locus_tag=HFX_0769] [protein=hypothetical protein] [protein_id=AFK18492.1] [location=complement(725781..726377)] [gbkey=CDS]	82.9346
lcl|CP001868.2_cds_AFK18493.1_746 [locus_tag=HFX_0770] [protein=hypothetical protein] [protein_id=AFK18493.1] [location=complement(726448..727560)] [gbkey=CDS]	84.7905
lcl|CP001868.2_cds_AFK18494.1_747 [locus_tag=HFX_0771] [protein=hypothetical protein] [protein_id=AFK18494.1] [location=complement(727688..729397)] [gbkey=CDS]	83.7539
lcl|CP001868.2_cds_AFK18495.1_748 [locus_tag=HFX_0772] [protein=hypothetical protein] [protein_id=AFK18495.1] [location=complement(729587..729817)] [gbkey=CDS]	790.699
lcl|CP001868.2_cds_AFK18496.2_749 [gene=pyk] [locus_tag=HFX_0773] [protein=pyruvate kinase] [protein_id=AFK18496.2] [location=complement(729887..731644)] [gbkey=CDS]	840.189
lcl|CP001868.2_cds_AFK18497.1_750 [gene=petD] [locus_tag=HFX_0774] [protein=cytochrome bc1 complex cytochrome b/c subunit] [protein_id=AFK18497.1] [location=731836..732627] [gbkey=CDS]	47.6905
lcl|CP001868.2_cds_AFK18498.1_751 [locus_tag=HFX_0775] [protein=hypothetical protein] [protein_id=AFK18498.1] [location=complement(732712..732990)] [gbkey=CDS]	14.6893
lcl|CP001868.2_cds_AFK18499.1_752 [locus_tag=HFX_0776] [protein=hypothetical protein] [protein_id=AFK18499.1] [location=complement(732953..733246)] [gbkey=CDS]	197.041
lcl|CP001868.2_cds_AFK18500.1_753 [locus_tag=HFX_0777] [protein=hypothetical protein] [protein_id=AFK18500.1] [location=complement(733324..733629)] [gbkey=CDS]	1097.15
lcl|CP001868.2_cds_AFK18501.2_754 [gene=metG] [locus_tag=HFX_0778] [protein=methionyl-tRNA synthetase] [protein_id=AFK18501.2] [location=complement(733723..735804)] [gbkey=CDS]	142.313
lcl|CP001868.2_cds_AFK18502.1_755 [locus_tag=HFX_0779] [protein=hypothetical protein] [protein_id=AFK18502.1] [location=complement(736046..736612)] [gbkey=CDS]	292.053
lcl|CP001868.2_cds_AFK18503.1_756 [locus_tag=HFX_0780] [protein=L-tyrosine decarboxylase] [protein_id=AFK18503.1] [location=complement(736685..737758)] [gbkey=CDS]	172.542
lcl|CP001868.2_cds_AFK18504.1_757 [locus_tag=HFX_0781] [protein=hypothetical protein] [protein_id=AFK18504.1] [location=complement(737885..738628)] [gbkey=CDS]	38.8571
lcl|CP001868.2_cds_AFK18505.1_758 [gene=pps1] [locus_tag=HFX_0782] [protein=phosphoenolpyruvate synthase / pyruvate, water dikinase] [protein_id=AFK18505.1] [location=complement(738702..740969)] [gbkey=CDS]	407.897
lcl|CP001868.2_cds_AFK18506.1_759 [gene=dnaJ] [locus_tag=HFX_0783] [protein=chaperone protein DnaJ] [protein_id=AFK18506.1] [location=741274..741873] [gbkey=CDS]	53.5364
lcl|CP001868.2_cds_AFK18507.1_760 [locus_tag=HFX_0784] [protein=transcription regulator] [protein_id=AFK18507.1] [location=complement(741927..742706)] [gbkey=CDS]	833.01
lcl|CP001868.2_cds_AFK18508.1_761 [locus_tag=HFX_0785] [protein=hypothetical protein] [protein_id=AFK18508.1] [location=742896..743588] [gbkey=CDS]	206.346
lcl|CP001868.2_cds_AFK18509.1_762 [gene=crtI] [locus_tag=HFX_0786] [protein=phytoene dehydrogenase (phytoene desaturase)] [protein_id=AFK18509.1] [location=complement(743615..744895)] [gbkey=CDS]	107.133
lcl|CP001868.2_cds_AFK18510.1_763 [gene=thrC] [locus_tag=HFX_0787] [protein=threonine synthase] [protein_id=AFK18510.1] [location=744990..746159] [gbkey=CDS]	264.984
lcl|CP001868.2_cds_AFK18511.1_764 [gene=troR] [locus_tag=HFX_0788] [protein=transcription regulator sirR] [protein_id=AFK18511.1] [location=746307..747005] [gbkey=CDS]	87.3127
lcl|CP001868.2_cds_AFK18512.1_765 [locus_tag=HFX_0789] [protein=hypothetical protein] [protein_id=AFK18512.1] [location=747002..747697] [gbkey=CDS]	193.043
lcl|CP001868.2_cds_AFK18513.2_766 [gene=lysE] [locus_tag=HFX_0790] [protein=LysE family L-lysine efflux protein] [protein_id=AFK18513.2] [location=747762..748445] [gbkey=CDS]	145.258
lcl|CP001868.2_cds_AFK18514.1_767 [locus_tag=HFX_0791] [protein=hypothetical protein] [protein_id=AFK18514.1] [location=complement(748507..749379)] [gbkey=CDS]	21.3156
lcl|CP001868.2_cds_AFK18515.1_768 [gene=gldA] [locus_tag=HFX_0792] [protein=glycerol-1-phosphate dehydrogenase (NAD(P))] [protein_id=AFK18515.1] [location=749538..750584] [gbkey=CDS]	104.418
lcl|CP001868.2_cds_AFK18516.1_769 [locus_tag=HFX_0793] [protein=hypothetical protein] [protein_id=AFK18516.1] [location=750827..751459] [gbkey=CDS]	230.454
lcl|CP001868.2_cds_AFK18517.1_770 [locus_tag=HFX_0794] [protein=hexosyltransferase, glycosyltransferase] [protein_id=AFK18517.1] [location=751545..752603] [gbkey=CDS]	320.999
lcl|CP001868.2_cds_AFK18518.1_771 [gene=petE] [locus_tag=HFX_0795] [protein=halocyanin precursor-like protein] [protein_id=AFK18518.1] [location=complement(752698..753315)] [gbkey=CDS]	2133.39
lcl|CP001868.2_cds_AFK18519.1_772 [gene=frvX] [locus_tag=HFX_0796] [protein=endoglucanase] [protein_id=AFK18519.1] [location=complement(753439..754485)] [gbkey=CDS]	282.572
lcl|CP001868.2_cds_AFK18520.1_773 [locus_tag=HFX_0797] [protein=hypothetical protein] [protein_id=AFK18520.1] [location=755272..755529] [gbkey=CDS]	338.735
lcl|CP001868.2_cds_AFK18521.1_774 [locus_tag=HFX_0798] [protein=hypothetical protein] [protein_id=AFK18521.1] [location=755545..756267] [gbkey=CDS]	33.7044
lcl|CP001868.2_cds_AFK18522.1_775 [gene=dap2] [locus_tag=HFX_0799] [protein=dipeptidyl aminopeptidase/acylaminoacyl peptidase] [protein_id=AFK18522.1] [location=756309..758129] [gbkey=CDS]	168.307
lcl|CP001868.2_cds_AFK18523.1_776 [gene=mcmB] [locus_tag=HFX_0800] [protein=methylmalonyl-CoA mutase, subunit B (cobalamin-binding subunit)] [protein_id=AFK18523.1] [location=758191..758610] [gbkey=CDS]	1025.1
lcl|CP001868.2_cds_AFK18524.2_777 [gene=argK] [locus_tag=HFX_0801] [protein=transport ATPase, component for LAO/AO transport systems / LAO/AO transport system kinase] [protein_id=AFK18524.2] [location=758607..759764] [gbkey=CDS]	430.721
lcl|CP001868.2_cds_AFK18525.1_778 [gene=mhpC] [locus_tag=HFX_0802] [protein=putative hydrolase or acyltransferase of alpha/beta superfamily] [protein_id=AFK18525.1] [location=759843..760769] [gbkey=CDS]	353.922
lcl|CP001868.2_cds_AFK18526.1_779 [locus_tag=HFX_0803] [protein=hypothetical protein] [protein_id=AFK18526.1] [location=complement(760968..761348)] [gbkey=CDS]	493.937
lcl|CP001868.2_cds_AFK18527.1_780 [gene=paaJ] [locus_tag=HFX_0804] [protein=acetyl-CoA C-acyltransferase] [protein_id=AFK18527.1] [location=complement(761348..762514)] [gbkey=CDS]	556.578
lcl|CP001868.2_cds_AFK18528.1_781 [gene=iap] [locus_tag=HFX_0805] [protein=aminopeptidase] [protein_id=AFK18528.1] [location=762654..763961] [gbkey=CDS]	346.437
lcl|CP001868.2_cds_AFK18529.1_782 [locus_tag=HFX_0806] [protein=ATP-NAD kinase] [protein_id=AFK18529.1] [location=764058..764828] [gbkey=CDS]	749.352
lcl|CP001868.2_cds_AFK18530.1_783 [locus_tag=HFX_0807] [protein=hypothetical protein] [protein_id=AFK18530.1] [location=complement(764984..765427)] [gbkey=CDS]	388.426
lcl|CP001868.2_cds_AFK18531.1_784 [locus_tag=HFX_0809] [protein=hypothetical protein] [protein_id=AFK18531.1] [location=complement(765561..765842)] [gbkey=CDS]	655.556
lcl|CP001868.2_cds_AFK18532.1_785 [locus_tag=HFX_0810] [protein=hypothetical protein] [protein_id=AFK18532.1] [location=complement(765835..766224)] [gbkey=CDS]	85.2039
lcl|CP001868.2_cds_AFK18533.1_786 [gene=petD] [locus_tag=HFX_0811] [protein=menaquinol--cytochrome-c reductase (cytochrome bc complex) cytochrome b/c subunit] [protein_id=AFK18533.1] [location=complement(766264..767028)] [gbkey=CDS]	209.802
lcl|CP001868.2_cds_AFK18534.1_787 [gene=petB] [locus_tag=HFX_0812] [protein=menaquinol--cytochrome-c reductase (cytochrome bc complex) cytochrome b subunit] [protein_id=AFK18534.1] [location=complement(767039..767833)] [gbkey=CDS]	331.877
lcl|CP001868.2_cds_AFK18535.1_788 [locus_tag=HFX_0813] [protein=hypothetical protein] [protein_id=AFK18535.1] [location=complement(767837..768232)] [gbkey=CDS]	204.748
lcl|CP001868.2_cds_AFK18536.1_789 [gene=petE] [locus_tag=HFX_0814] [protein=halocyanin precursor-like protein] [protein_id=AFK18536.1] [location=complement(768232..768879)] [gbkey=CDS]	1154.14
lcl|CP001868.2_cds_AFK18537.1_790 [locus_tag=HFX_0815] [protein=hypothetical protein] [protein_id=AFK18537.1] [location=complement(768967..769797)] [gbkey=CDS]	1024.08
lcl|CP001868.2_cds_AFK18538.1_791 [locus_tag=HFX_0816] [protein=hypothetical protein] [protein_id=AFK18538.1] [location=769955..770437] [gbkey=CDS]	518.967
lcl|CP001868.2_cds_AFK18539.1_792 [gene=nth] [locus_tag=HFX_0817] [protein=endonuclease III] [protein_id=AFK18539.1] [location=complement(770514..771197)] [gbkey=CDS]	26.3958
lcl|CP001868.2_cds_AFK18540.2_793 [gene=psmR] [locus_tag=HFX_0818] [protein=proteasome-activating nucleotidase] [protein_id=AFK18540.2] [location=complement(771551..772768)] [gbkey=CDS]	394.498
lcl|CP001868.2_cds_AFK18541.1_794 [gene=arsR] [locus_tag=HFX_0819] [protein=ArsR family transcriptional regulator] [protein_id=AFK18541.1] [location=772940..773209] [gbkey=CDS]	79.1765
lcl|CP001868.2_cds_AFK18542.1_795 [locus_tag=HFX_0820] [protein=hypothetical protein] [protein_id=AFK18542.1] [location=773236..773595] [gbkey=CDS]	42.7676
lcl|CP001868.2_cds_AFK18543.1_796 [gene=sbcD] [locus_tag=HFX_0821] [protein=DNA double-strand break repair protein mre11] [protein_id=AFK18543.1] [location=773592..774959] [gbkey=CDS]	54.8967
lcl|CP001868.2_cds_AFK18544.1_797 [gene=rad50] [locus_tag=HFX_0822] [protein=chromosome segregation protein] [protein_id=AFK18544.1] [location=774956..777637] [gbkey=CDS]	111.178
lcl|CP001868.2_cds_AFK18545.1_798 [locus_tag=HFX_0823] [protein=hypothetical protein] [protein_id=AFK18545.1] [location=complement(777667..778095)] [gbkey=CDS]	369.475
lcl|CP001868.2_cds_AFK18546.1_799 [locus_tag=HFX_0824] [protein=hypothetical protein] [protein_id=AFK18546.1] [location=complement(778121..778654)] [gbkey=CDS]	136.901
lcl|CP001868.2_cds_AFK18547.1_800 [locus_tag=HFX_0825] [protein=hypothetical protein] [protein_id=AFK18547.1] [location=complement(778703..778888)] [gbkey=CDS]	72.0568
lcl|CP001868.2_cds_AFK18548.1_801 [gene=polB1] [locus_tag=HFX_0826] [protein=DNA polymerase I] [protein_id=AFK18548.1] [location=778999..783057] [gbkey=CDS]	39.2139
lcl|CP001868.2_cds_AFK18549.1_802 [gene=abc31A] [locus_tag=HFX_0827] [protein=ABC transporter ATP-binding protein] [protein_id=AFK18549.1] [location=783280..784185] [gbkey=CDS]	213.828
lcl|CP001868.2_cds_AFK18550.1_803 [locus_tag=HFX_0828] [protein=ABC-type transport system involved in Fe-S cluster assembly, permease protein I] [protein_id=AFK18550.1] [location=784197..785627] [gbkey=CDS]	155.505
lcl|CP001868.2_cds_AFK18551.1_804 [gene=sufB] [locus_tag=HFX_0829] [protein=ABC-type transport system involved in Fe-S cluster assembly, permease protein II] [protein_id=AFK18551.1] [location=785631..786839] [gbkey=CDS]	610.078
lcl|CP001868.2_cds_AFK18552.2_805 [locus_tag=HFX_0830] [protein=hypothetical protein] [protein_id=AFK18552.2] [location=786969..787460] [gbkey=CDS]	196.766
lcl|CP001868.2_cds_AFK18553.1_806 [gene=troR] [locus_tag=HFX_0831] [protein=transcription regulator SirR] [protein_id=AFK18553.1] [location=787465..787917] [gbkey=CDS]	98.5393
lcl|CP001868.2_cds_AFK18554.1_807 [locus_tag=HFX_0833] [protein=hypothetical protein] [protein_id=AFK18554.1] [location=788446..788661] [gbkey=CDS]	14.3584
lcl|CP001868.2_cds_AFK18555.1_808 [locus_tag=HFX_0834] [protein=hypothetical protein] [protein_id=AFK18555.1] [location=788708..789196] [gbkey=CDS]	9.7401
lcl|CP001868.2_cds_AFK18556.1_809 [locus_tag=HFX_0835] [protein=hypothetical protein] [protein_id=AFK18556.1] [location=789165..790646] [gbkey=CDS]	24.9632
lcl|CP001868.2_cds_AFK18557.1_810 [locus_tag=HFX_0836] [protein=hypothetical protein] [protein_id=AFK18557.1] [location=790967..791119] [gbkey=CDS]	9.4114
lcl|CP001868.2_cds_AFK18558.1_811 [locus_tag=HFX_0837] [protein=sodium-dependent transporter] [protein_id=AFK18558.1] [location=791257..792039] [gbkey=CDS]	43.5704
lcl|CP001868.2_cds_AFK18559.1_812 [locus_tag=HFX_0838] [protein=S-adenosylmethionine-dependent methyltransferase-like protein] [protein_id=AFK18559.1] [location=792147..792905] [gbkey=CDS]	214.233
lcl|CP001868.2_cds_AFK18560.1_813 [locus_tag=HFX_0839] [protein=hypothetical protein] [protein_id=AFK18560.1] [location=complement(792920..793897)] [gbkey=CDS]	150.405
lcl|CP001868.2_cds_AFK18561.2_814 [locus_tag=HFX_0840] [protein=alanine--tRNA ligase] [protein_id=AFK18561.2] [location=complement(793894..794613)] [gbkey=CDS]	13.8456
lcl|CP001868.2_cds_AFK18562.1_815 [locus_tag=HFX_0841] [protein=hypothetical protein] [protein_id=AFK18562.1] [location=794799..795491] [gbkey=CDS]	876.211
lcl|CP001868.2_cds_AFK18563.1_816 [locus_tag=HFX_0842] [protein=NAD-dependent epimerase/dehydratase] [protein_id=AFK18563.1] [location=complement(795565..796554)] [gbkey=CDS]	158.428
lcl|CP001868.2_cds_AFK18564.1_817 [locus_tag=HFX_0843] [protein=hypothetical protein] [protein_id=AFK18564.1] [location=complement(796636..796947)] [gbkey=CDS]	41.1819
lcl|CP001868.2_cds_AFK18565.2_818 [gene=gltS] [locus_tag=HFX_0844] [protein=glutamate synthase large subunit] [protein_id=AFK18565.2] [location=complement(797008..801549)] [gbkey=CDS]	87.8658
lcl|CP001868.2_cds_AFK18566.1_819 [gene=proS] [locus_tag=HFX_0845] [protein=prolyl-tRNA synthetase] [protein_id=AFK18566.1] [location=complement(801711..803177)] [gbkey=CDS]	114.087
lcl|CP001868.2_cds_AFK18567.1_820 [locus_tag=HFX_0846] [protein=hypothetical protein] [protein_id=AFK18567.1] [location=803343..803834] [gbkey=CDS]	48.8537
lcl|CP001868.2_cds_AFK18568.1_821 [locus_tag=HFX_0847] [protein=hypothetical protein] [protein_id=AFK18568.1] [location=complement(803945..804424)] [gbkey=CDS]	439.368
lcl|CP001868.2_cds_AFK18569.1_822 [gene=epf2] [locus_tag=HFX_0848] [protein=mRNA 3'-end processing factor-like protein] [protein_id=AFK18569.1] [location=804673..806595] [gbkey=CDS]	59.7313
lcl|CP001868.2_cds_AFK18570.2_823 [locus_tag=HFX_0849] [protein=hypothetical protein] [protein_id=AFK18570.2] [location=806664..807080] [gbkey=CDS]	23.6405
lcl|CP001868.2_cds_AFK18571.1_824 [gene=mgsA] [locus_tag=HFX_0850] [protein=methylglyoxal synthase] [protein_id=AFK18571.1] [location=807164..807547] [gbkey=CDS]	602.285
lcl|CP001868.2_cds_AFK18572.1_825 [locus_tag=HFX_0851] [protein=hypothetical protein] [protein_id=AFK18572.1] [location=807620..808051] [gbkey=CDS]	85.8942
lcl|CP001868.2_cds_AFK18573.1_826 [gene=nthD] [locus_tag=HFX_0852] [protein=DNA-(apurinic or apyrimidinic site) lyase / endonuclease III] [protein_id=AFK18573.1] [location=complement(808048..808854)] [gbkey=CDS]	81.5297
lcl|CP001868.2_cds_AFK18574.2_827 [locus_tag=HFX_0853] [protein=hypothetical protein] [protein_id=AFK18574.2] [location=complement(808951..809376)] [gbkey=CDS]	63.9629
lcl|CP001868.2_cds_AFK18575.1_828 [locus_tag=HFX_0854] [protein=hypothetical protein] [protein_id=AFK18575.1] [location=809676..810599] [gbkey=CDS]	215.177
lcl|CP001868.2_cds_AFK18576.1_829 [gene=sppA] [locus_tag=HFX_0855] [protein=putative signal peptide peptidase SppA] [protein_id=AFK18576.1] [location=810694..811695] [gbkey=CDS]	199.974
lcl|CP001868.2_cds_AFK18577.1_830 [locus_tag=HFX_0856] [protein=hypothetical protein] [protein_id=AFK18577.1] [location=811739..812878] [gbkey=CDS]	428.68
lcl|CP001868.2_cds_AFK18578.2_831 [locus_tag=HFX_0857] [protein=hypothetical protein] [protein_id=AFK18578.2] [location=complement(813002..813193)] [gbkey=CDS]	131.534
lcl|CP001868.2_cds_AFK18579.1_832 [gene=yafB] [locus_tag=HFX_0858] [protein=aldehyde reductase] [protein_id=AFK18579.1] [location=complement(813347..814177)] [gbkey=CDS]	122.895
lcl|CP001868.2_cds_AFK18580.1_833 [locus_tag=HFX_0859] [protein=hypothetical protein] [protein_id=AFK18580.1] [location=814304..814501] [gbkey=CDS]	29.6492
lcl|CP001868.2_cds_AFK18581.1_834 [locus_tag=HFX_0860] [protein=hypothetical protein] [protein_id=AFK18581.1] [location=complement(814373..814720)] [gbkey=CDS]	14.0048
lcl|CP001868.2_cds_AFK18582.1_835 [gene=korB] [locus_tag=HFX_0861] [protein=2-oxoglutarate ferredoxin oxidoreductase, subunit beta] [protein_id=AFK18582.1] [location=complement(814824..815687)] [gbkey=CDS]	661.77
lcl|CP001868.2_cds_AFK18583.1_836 [gene=korA] [locus_tag=HFX_0862] [protein=2-oxoglutarate ferredoxin oxidoreductase, subunit alpha] [protein_id=AFK18583.1] [location=complement(815684..817444)] [gbkey=CDS]	373.557
lcl|CP001868.2_cds_AFK18584.1_837 [gene=hmp] [locus_tag=HFX_0863] [protein=flavodoxin reductase family protein / cytochrome-b5 reductase] [protein_id=AFK18584.1] [location=817729..818373] [gbkey=CDS]	1400.79
lcl|CP001868.2_cds_AFK18585.1_838 [locus_tag=HFX_0864] [protein=hypothetical protein] [protein_id=AFK18585.1] [location=complement(818410..819216)] [gbkey=CDS]	103.628
lcl|CP001868.2_cds_AFK18586.1_839 [gene=abc12A] [locus_tag=HFX_0865] [protein=ABC transporter ATP-binding protein] [protein_id=AFK18586.1] [location=complement(819213..820049)] [gbkey=CDS]	73.5787
lcl|CP001868.2_cds_AFK18587.2_840 [gene=nosD1] [locus_tag=HFX_0866] [protein=copper-binding protein] [protein_id=AFK18587.2] [location=complement(820042..821967)] [gbkey=CDS]	151.08
lcl|CP001868.2_cds_AFK18588.1_841 [gene=sbm] [locus_tag=HFX_0867] [protein=methylmalonyl-CoA mutase, N-terminal domain protein] [protein_id=AFK18588.1] [location=822171..823871] [gbkey=CDS]	41.545
lcl|CP001868.2_cds_AFK18589.1_842 [locus_tag=HFX_0868] [protein=hypothetical protein] [protein_id=AFK18589.1] [location=complement(823962..824726)] [gbkey=CDS]	28.6686
lcl|CP001868.2_cds_AFK18590.1_843 [locus_tag=HFX_0869] [protein=lantibiotic modifying enzyme] [protein_id=AFK18590.1] [location=complement(824824..827967)] [gbkey=CDS]	9.618
lcl|CP001868.2_cds_AFK18591.1_844 [gene=acs] [locus_tag=HFX_0870] [protein=acyl-CoA synthetase] [protein_id=AFK18591.1] [location=828809..830797] [gbkey=CDS]	33.5247
lcl|CP001868.2_cds_AFK18592.1_845 [locus_tag=HFX_0871] [protein=hypothetical protein] [protein_id=AFK18592.1] [location=complement(830810..831055)] [gbkey=CDS]	132.828
lcl|CP001868.2_cds_AFK18593.2_846 [locus_tag=HFX_0872] [protein=hypothetical protein] [protein_id=AFK18593.2] [location=complement(831460..832035)] [gbkey=CDS]	27.1144
lcl|CP001868.2_cds_AFK18594.1_847 [gene=livJ] [locus_tag=HFX_0873] [protein=ABC-type branched-chain amino acid transport systems, substrate-binding protein] [protein_id=AFK18594.1] [location=832506..832742] [gbkey=CDS]	15.8903
lcl|CP001868.2_cds_AFK18595.1_848 [gene=usp] [locus_tag=HFX_0874] [protein=stress response protein-like protein] [protein_id=AFK18595.1] [location=complement(832708..833112)] [gbkey=CDS]	24.341
lcl|CP001868.2_cds_AFK18596.2_849 [locus_tag=HFX_0876] [protein=cox cluster protein] [protein_id=AFK18596.2] [location=complement(833178..833435)] [gbkey=CDS]	14.5969
lcl|CP001868.2_cds_AFK18597.1_850 [locus_tag=HFX_0875] [protein=hypothetical protein] [protein_id=AFK18597.1] [location=833412..833609] [gbkey=CDS]	54.8231
lcl|CP001868.2_cds_AFK18598.2_851 [gene=coxA] [locus_tag=HFX_0877] [protein=cytochrome c oxidase subunit I] [protein_id=AFK18598.2] [location=complement(833794..835590)] [gbkey=CDS]	164.452
lcl|CP001868.2_cds_AFK18599.1_852 [locus_tag=HFX_0878] [protein=cox cluster protein] [protein_id=AFK18599.1] [location=complement(835653..836012)] [gbkey=CDS]	59.9977
lcl|CP001868.2_cds_AFK18600.1_853 [locus_tag=HFX_0879] [protein=cox cluster protein] [protein_id=AFK18600.1] [location=complement(836093..836458)] [gbkey=CDS]	45.6982
lcl|CP001868.2_cds_AFK18601.1_854 [locus_tag=HFX_0880] [protein=hypothetical protein] [protein_id=AFK18601.1] [location=complement(836504..836707)] [gbkey=CDS]	154.202
lcl|CP001868.2_cds_AFK18602.1_855 [gene=drg] [locus_tag=HFX_0881] [protein=GTP-binding protein] [protein_id=AFK18602.1] [location=836921..838030] [gbkey=CDS]	124.636
lcl|CP001868.2_cds_AFK18603.1_856 [locus_tag=HFX_0882] [protein=hypothetical protein] [protein_id=AFK18603.1] [location=838027..838500] [gbkey=CDS]	10.983
lcl|CP001868.2_cds_AFK18604.1_857 [gene=norM] [locus_tag=HFX_0883] [protein=putative efflux protein, MATE family] [protein_id=AFK18604.1] [location=complement(838658..840100)] [gbkey=CDS]	38.7639
lcl|CP001868.2_cds_AFK18605.1_858 [gene=glo] [locus_tag=HFX_0884] [protein=lyase/ dioxygenase ( lactoylglutathione lyase, aromatic compounds dioxygenase)] [protein_id=AFK18605.1] [location=840237..841016] [gbkey=CDS]	31.0994
lcl|CP001868.2_cds_AFK18606.1_859 [locus_tag=HFX_0885] [protein=hypothetical protein] [protein_id=AFK18606.1] [location=841240..843795] [gbkey=CDS]	61.9262
lcl|CP001868.2_cds_AFK18607.1_860 [locus_tag=HFX_0886] [protein=hypothetical protein] [protein_id=AFK18607.1] [location=844045..844977] [gbkey=CDS]	61.0217
lcl|CP001868.2_cds_AFK18608.1_861 [gene=dph5] [locus_tag=HFX_0887] [protein=diphthine synthase] [protein_id=AFK18608.1] [location=complement(845016..845822)] [gbkey=CDS]	46.3923
lcl|CP001868.2_cds_AFK18609.1_862 [locus_tag=HFX_0888] [protein=hypothetical protein] [protein_id=AFK18609.1] [location=845973..846173] [gbkey=CDS]	6.6128
lcl|CP001868.2_cds_AFK18610.1_863 [locus_tag=HFX_0889] [protein=hypothetical protein] [protein_id=AFK18610.1] [location=846237..846431] [gbkey=CDS]	10.2245
lcl|CP001868.2_cds_AFK18611.1_864 [locus_tag=HFX_0890] [protein=alkylhydroperoxidase like protein, AhpD family] [protein_id=AFK18611.1] [location=846729..847127] [gbkey=CDS]	58.0198
lcl|CP001868.2_cds_AFK18612.1_865 [locus_tag=HFX_0891] [protein=hypothetical protein] [protein_id=AFK18612.1] [location=847498..849114] [gbkey=CDS]	5.891
lcl|CP001868.2_cds_AFK18613.1_866 [locus_tag=HFX_0892] [protein=hypothetical protein] [protein_id=AFK18613.1] [location=849724..850563] [gbkey=CDS]	315.417
lcl|CP001868.2_cds_AFK18614.1_867 [locus_tag=HFX_0893] [protein=PhiH1 repressor-like protein] [protein_id=AFK18614.1] [location=851242..851364] [gbkey=CDS]	516.904
lcl|CP001868.2_cds_AFK18615.1_868 [locus_tag=HFX_0894] [protein=hypothetical protein] [protein_id=AFK18615.1] [location=851793..852755] [gbkey=CDS]	72.003
lcl|CP001868.2_cds_AFK18616.1_869 [locus_tag=HFX_0895] [protein=hypothetical protein] [protein_id=AFK18616.1] [location=854207..854524] [gbkey=CDS]	4.1798
lcl|CP001868.2_cds_AFK18617.1_870 [locus_tag=HFX_0896] [protein=hypothetical protein] [protein_id=AFK18617.1] [location=855410..856945] [gbkey=CDS]	35.6958
lcl|CP001868.2_cds_AFK18618.1_871 [locus_tag=HFX_0897] [protein=hypothetical protein] [protein_id=AFK18618.1] [location=857082..858032] [gbkey=CDS]	41.2312
lcl|CP001868.2_cds_AFK18619.1_872 [locus_tag=HFX_0898] [protein=hypothetical protein] [protein_id=AFK18619.1] [location=858146..858511] [gbkey=CDS]	143.752
lcl|CP001868.2_cds_AFK18620.1_873 [locus_tag=HFX_0899] [protein=phage integrase] [protein_id=AFK18620.1] [location=858912..860219] [gbkey=CDS]	47.5917
lcl|CP001868.2_cds_AFK18621.1_874 [locus_tag=HFX_0900] [protein=hypothetical protein] [protein_id=AFK18621.1] [location=complement(860177..860338)] [gbkey=CDS]	9.5723
lcl|CP001868.2_cds_AFK18622.1_875 [locus_tag=HFX_0901] [protein=hypothetical protein] [protein_id=AFK18622.1] [location=complement(860335..860604)] [gbkey=CDS]	34.05
lcl|CP001868.2_cds_AFK18623.1_876 [locus_tag=HFX_0903] [protein=hypothetical protein] [protein_id=AFK18623.1] [location=complement(860601..860933)] [gbkey=CDS]	170.638
lcl|CP001868.2_cds_AFK18624.1_877 [locus_tag=HFX_0902] [protein=hypothetical protein] [protein_id=AFK18624.1] [location=860830..861072] [gbkey=CDS]	61.992
lcl|CP001868.2_cds_AFK18625.1_878 [locus_tag=HFX_0904] [protein=hypothetical protein] [protein_id=AFK18625.1] [location=complement(860926..861132)] [gbkey=CDS]	64.7467
lcl|CP001868.2_cds_AFK18626.1_879 [locus_tag=HFX_0905] [protein=phage PhiH1 repressor protein] [protein_id=AFK18626.1] [location=861352..861618] [gbkey=CDS]	1570.21
lcl|CP001868.2_cds_AFK18627.1_880 [locus_tag=HFX_0906] [protein=phage PhiH1 repressor protein] [protein_id=AFK18627.1] [location=863437..863583] [gbkey=CDS]	37.6752
lcl|CP001868.2_cds_AFK18628.1_881 [gene=cdc6D] [locus_tag=HFX_0907] [protein=cell division control protein cdc6-like protein] [protein_id=AFK18628.1] [location=complement(863681..864670)] [gbkey=CDS]	10.8527
lcl|CP001868.2_cds_AFK18629.1_882 [locus_tag=HFX_0908] [protein=hypothetical protein] [protein_id=AFK18629.1] [location=complement(865511..865750)] [gbkey=CDS]	11.9995
lcl|CP001868.2_cds_AFK18630.1_883 [locus_tag=HFX_0909] [protein=hypothetical protein] [protein_id=AFK18630.1] [location=866057..866452] [gbkey=CDS]	241.669
lcl|CP001868.2_cds_AFK18631.1_884 [locus_tag=HFX_0910] [protein=hypothetical protein] [protein_id=AFK18631.1] [location=866439..867929] [gbkey=CDS]	93.4557
lcl|CP001868.2_cds_AFK18632.1_885 [locus_tag=HFX_0911] [protein=hypothetical protein] [protein_id=AFK18632.1] [location=867934..868392] [gbkey=CDS]	55.0205
lcl|CP001868.2_cds_AFK18633.1_886 [locus_tag=HFX_0912] [protein=hypothetical protein] [protein_id=AFK18633.1] [location=868462..868818] [gbkey=CDS]	17.6852
lcl|CP001868.2_cds_AFK18634.1_887 [locus_tag=HFX_0913] [protein=hypothetical protein] [protein_id=AFK18634.1] [location=868812..869276] [gbkey=CDS]	18.1035
lcl|CP001868.2_cds_AFK18635.1_888 [locus_tag=HFX_0914] [protein=hypothetical protein] [protein_id=AFK18635.1] [location=869273..869548] [gbkey=CDS]	6.0198
lcl|CP001868.2_cds_AFK18636.1_889 [locus_tag=HFX_0915] [protein=hypothetical protein] [protein_id=AFK18636.1] [location=869603..870025] [gbkey=CDS]	7.0701
lcl|CP001868.2_cds_AFK18637.1_890 [locus_tag=HFX_0916] [protein=hypothetical protein] [protein_id=AFK18637.1] [location=870038..871813] [gbkey=CDS]	10.4154
lcl|CP001868.2_cds_AFK18638.1_891 [locus_tag=HFX_0917] [protein=hypothetical protein] [protein_id=AFK18638.1] [location=871806..872579] [gbkey=CDS]	9.8744
lcl|CP001868.2_cds_AFK18639.1_892 [locus_tag=HFX_0919] [protein=hypothetical protein] [protein_id=AFK18639.1] [location=872690..874102] [gbkey=CDS]	51.7374
lcl|CP001868.2_cds_AFK18640.1_893 [locus_tag=HFX_0920] [protein=hypothetical protein] [protein_id=AFK18640.1] [location=874216..876981] [gbkey=CDS]	33.638
lcl|CP001868.2_cds_AFK18641.1_894 [gene=mcm2] [locus_tag=HFX_0921] [protein=replicative DNA helicase / cell division control protein 21 /MCM] [protein_id=AFK18641.1] [location=877289..879208] [gbkey=CDS]	10.7881
lcl|CP001868.2_cds_AFK18642.1_895 [locus_tag=HFX_0922] [protein=hypothetical protein] [protein_id=AFK18642.1] [location=complement(879240..879491)] [gbkey=CDS]	35.1635
lcl|CP001868.2_cds_AFK18643.1_896 [gene=tnpR] [locus_tag=HFX_0923] [protein=resolvase] [protein_id=AFK18643.1] [location=complement(880277..880927)] [gbkey=CDS]	8.6774
lcl|CP001868.2_cds_AFK18644.1_897 [locus_tag=HFX_0924] [protein=hypothetical protein] [protein_id=AFK18644.1] [location=complement(881210..881671)] [gbkey=CDS]	679.215
lcl|CP001868.2_cds_AFK18645.1_898 [locus_tag=HFX_0925] [protein=hypothetical protein] [protein_id=AFK18645.1] [location=complement(882123..884249)] [gbkey=CDS]	58.429
lcl|CP001868.2_cds_AFK18646.1_899 [locus_tag=HFX_0926] [protein=hypothetical protein] [protein_id=AFK18646.1] [location=complement(884246..884611)] [gbkey=CDS]	9.6844
lcl|CP001868.2_cds_AFK18647.1_900 [locus_tag=HFX_0927] [protein=hypothetical protein] [protein_id=AFK18647.1] [location=complement(884824..885384)] [gbkey=CDS]	47.9784
lcl|CP001868.2_cds_AFK18648.1_901 [locus_tag=HFX_0928] [protein=hypothetical protein] [protein_id=AFK18648.1] [location=complement(885381..885848)] [gbkey=CDS]	732.043
lcl|CP001868.2_cds_AFK18649.1_902 [locus_tag=HFX_0930] [protein=hypothetical protein] [protein_id=AFK18649.1] [location=complement(886086..887069)] [gbkey=CDS]	28.3667
lcl|CP001868.2_cds_AFK18650.1_903 [locus_tag=HFX_0931] [protein=hypothetical protein] [protein_id=AFK18650.1] [location=887325..887987] [gbkey=CDS]	445.566
lcl|CP001868.2_cds_AFK18651.1_904 [locus_tag=HFX_0932] [protein=hypothetical protein] [protein_id=AFK18651.1] [location=complement(888047..888517)] [gbkey=CDS]	427.304
lcl|CP001868.2_cds_AFK18652.1_905 [gene=uspA] [locus_tag=HFX_0933] [protein=UpsA domain-containing protein] [protein_id=AFK18652.1] [location=complement(888731..889174)] [gbkey=CDS]	27.9407
lcl|CP001868.2_cds_AFK18653.1_906 [locus_tag=HFX_0934] [protein=hypothetical protein] [protein_id=AFK18653.1] [location=889252..889968] [gbkey=CDS]	309.74
lcl|CP001868.2_cds_AFK18654.1_907 [gene=ctpA] [locus_tag=HFX_0935] [protein=Ca2+-transporting ATPase] [protein_id=AFK18654.1] [location=complement(889943..892621)] [gbkey=CDS]	716.975
lcl|CP001868.2_cds_AFK18655.1_908 [locus_tag=HFX_0936] [protein=hypothetical protein] [protein_id=AFK18655.1] [location=complement(892806..893249)] [gbkey=CDS]	1467.64
lcl|CP001868.2_cds_AFK18656.1_909 [locus_tag=HFX_0937] [protein=hypothetical protein] [protein_id=AFK18656.1] [location=complement(893316..893792)] [gbkey=CDS]	117.035
lcl|CP001868.2_cds_AFK18657.1_910 [locus_tag=HFX_0938] [protein=hypothetical protein] [protein_id=AFK18657.1] [location=complement(893823..894146)] [gbkey=CDS]	523.399
lcl|CP001868.2_cds_AFK18658.2_911 [gene=tpa04] [locus_tag=HFX_0939] [protein=putative cation-transporting ATPase] [protein_id=AFK18658.2] [location=complement(894228..896660)] [gbkey=CDS]	590.565
lcl|CP001868.2_cds_AFK18659.1_912 [locus_tag=HFX_0940] [protein=hypothetical protein] [protein_id=AFK18659.1] [location=complement(896657..897451)] [gbkey=CDS]	1091.35
lcl|CP001868.2_cds_AFK18660.1_913 [gene=cbaE] [locus_tag=HFX_0941] [protein=cytochrome-ba3 oxidase subunit] [protein_id=AFK18660.1] [location=complement(897453..897677)] [gbkey=CDS]	1263.71
lcl|CP001868.2_cds_AFK18661.2_914 [gene=hcpB] [locus_tag=HFX_0942] [protein=halocyanin hcpB] [protein_id=AFK18661.2] [location=897846..898073] [gbkey=CDS]	585.403
lcl|CP001868.2_cds_AFK18662.1_915 [gene=cbaB] [locus_tag=HFX_0943] [protein=cytochrome c oxidase subunit II / ba3-type terminal oxidase subunit II] [protein_id=AFK18662.1] [location=898075..898623] [gbkey=CDS]	315.549
lcl|CP001868.2_cds_AFK18663.1_916 [gene=cbaA] [locus_tag=HFX_0944] [protein=cytochrome c oxidase polypeptide I] [protein_id=AFK18663.1] [location=898623..900392] [gbkey=CDS]	336.989
lcl|CP001868.2_cds_AFK18664.1_917 [locus_tag=HFX_0945] [protein=hypothetical protein] [protein_id=AFK18664.1] [location=900389..900583] [gbkey=CDS]	716.281
lcl|CP001868.2_cds_AFK18665.1_918 [gene=uspA] [locus_tag=HFX_0946] [protein=putative universal stress protein] [protein_id=AFK18665.1] [location=901135..901566] [gbkey=CDS]	536.646
lcl|CP001868.2_cds_AFK18666.1_919 [gene=kdgA1] [locus_tag=HFX_0947] [protein=2-dehydro-3-deoxyphosphogluconate aldolase (KDPG aldolase)] [protein_id=AFK18666.1] [location=901821..902480] [gbkey=CDS]	2311.3
lcl|CP001868.2_cds_AFK18667.1_920 [gene=cynT] [locus_tag=HFX_0948] [protein=carbonic anhydrase] [protein_id=AFK18667.1] [location=complement(902505..903200)] [gbkey=CDS]	1525.72
lcl|CP001868.2_cds_AFK18668.1_921 [locus_tag=HFX_0949] [protein=hypothetical protein] [protein_id=AFK18668.1] [location=complement(903344..905284)] [gbkey=CDS]	109.338
lcl|CP001868.2_cds_AFK18669.1_922 [locus_tag=HFX_0950] [protein=hypothetical protein] [protein_id=AFK18669.1] [location=complement(905281..905745)] [gbkey=CDS]	105.286
lcl|CP001868.2_cds_AFK18670.2_923 [locus_tag=HFX_0951] [protein=hypothetical protein] [protein_id=AFK18670.2] [location=complement(905846..906601)] [gbkey=CDS]	44.5404
lcl|CP001868.2_cds_AFK18671.1_924 [gene=icc] [locus_tag=HFX_0952] [protein=putative phosphohydrolase] [protein_id=AFK18671.1] [location=complement(906592..907590)] [gbkey=CDS]	78.2784
lcl|CP001868.2_cds_AFK18672.2_925 [locus_tag=HFX_0953] [protein=hypothetical protein] [protein_id=AFK18672.2] [location=complement(907808..908272)] [gbkey=CDS]	27.8699
lcl|CP001868.2_cds_AFK18673.1_926 [gene=yuxL] [locus_tag=HFX_0954] [protein=putative acylaminoacyl-peptidase] [protein_id=AFK18673.1] [location=908419..910551] [gbkey=CDS]	142.182
lcl|CP001868.2_cds_AFK18674.1_927 [locus_tag=HFX_0955] [protein=hypothetical protein] [protein_id=AFK18674.1] [location=complement(910576..911262)] [gbkey=CDS]	98.6728
lcl|CP001868.2_cds_AFK18675.1_928 [gene=yccK] [locus_tag=HFX_0956] [protein=oxidoreductase] [protein_id=AFK18675.1] [location=911385..912239] [gbkey=CDS]	132.4
lcl|CP001868.2_cds_AFK18676.1_929 [locus_tag=HFX_0957] [protein=hypothetical protein] [protein_id=AFK18676.1] [location=912242..912745] [gbkey=CDS]	120.435
lcl|CP001868.2_cds_AFK18677.1_930 [gene=yqjM2] [locus_tag=HFX_0958] [protein=NADH-dependent flavin oxidoreductase] [protein_id=AFK18677.1] [location=912812..914158] [gbkey=CDS]	334.433
lcl|CP001868.2_cds_AFK18678.1_931 [gene=arsR] [locus_tag=HFX_0959] [protein=putative transcriptional regulator, ArsR family] [protein_id=AFK18678.1] [location=914186..914560] [gbkey=CDS]	129.669
lcl|CP001868.2_cds_AFK18679.1_932 [locus_tag=HFX_0960] [protein=hypothetical protein] [protein_id=AFK18679.1] [location=914562..914852] [gbkey=CDS]	102.772
lcl|CP001868.2_cds_AFK18680.1_933 [gene=trxA] [locus_tag=HFX_0961] [protein=thioredoxin] [protein_id=AFK18680.1] [location=915086..915511] [gbkey=CDS]	22.101
lcl|CP001868.2_cds_AFK18681.1_934 [gene=deoA] [locus_tag=HFX_0962] [protein=putative thymidine phosphorylase/AMP phosphorylase] [protein_id=AFK18681.1] [location=915730..917208] [gbkey=CDS]	51.0762
lcl|CP001868.2_cds_AFK18682.1_935 [locus_tag=HFX_0963] [protein=ribose-1,5-bisphosphate isomerase (ribulose-bisphosphate forming)] [protein_id=AFK18682.1] [location=917282..918235] [gbkey=CDS]	313.022
lcl|CP001868.2_cds_AFK18683.1_936 [locus_tag=HFX_0965] [protein=transcription regulator] [protein_id=AFK18683.1] [location=complement(918350..919012)] [gbkey=CDS]	292.366
lcl|CP001868.2_cds_AFK18684.1_937 [gene=nuoD] [locus_tag=HFX_0966] [protein=NADH dehydrogenase, subunit D (ubiquinone)] [protein_id=AFK18684.1] [location=919111..920775] [gbkey=CDS]	60.4717
lcl|CP001868.2_cds_AFK18685.1_938 [gene=rbcL] [locus_tag=HFX_0967] [protein=ribulose-bisphosphate carboxylase large chain] [protein_id=AFK18685.1] [location=complement(920806..922095)] [gbkey=CDS]	942.963
lcl|CP001868.2_cds_AFK18686.1_939 [gene=cacA] [locus_tag=HFX_0968] [protein=Na+/Ca2+-antiporter-like protein] [protein_id=AFK18686.1] [location=complement(922195..923115)] [gbkey=CDS]	59.8925
lcl|CP001868.2_cds_AFK18687.1_940 [gene=mer3] [locus_tag=HFX_0969] [protein=ATP-dependent DNA helicase] [protein_id=AFK18687.1] [location=complement(923182..925101)] [gbkey=CDS]	213.857
lcl|CP001868.2_cds_AFK18688.1_941 [locus_tag=HFX_0970] [protein=hypothetical protein] [protein_id=AFK18688.1] [location=925253..926608] [gbkey=CDS]	78.7445
lcl|CP001868.2_cds_AFK18689.1_942 [gene=avtA] [locus_tag=HFX_0971] [protein=aspartate aminotransferase] [protein_id=AFK18689.1] [location=complement(926627..927781)] [gbkey=CDS]	232.079
lcl|CP001868.2_cds_AFK18690.1_943 [gene=ribH] [locus_tag=HFX_0972] [protein=riboflavin synthase beta subunit (6,7-dimethyl-8-ribityllumazine synthase)] [protein_id=AFK18690.1] [location=complement(927778..928182)] [gbkey=CDS]	296.741
lcl|CP001868.2_cds_AFK18691.1_944 [locus_tag=HFX_0973] [protein=purK operon protein / membrane-bound mannosyltransferase] [protein_id=AFK18691.1] [location=928287..930041] [gbkey=CDS]	55.4772
lcl|CP001868.2_cds_AFK18692.2_945 [gene=purK] [locus_tag=HFX_0974] [protein=phosphoribosylaminoimidazole carboxylase carbon dioxide-fixation chain] [protein_id=AFK18692.2] [location=930168..931316] [gbkey=CDS]	117.32
lcl|CP001868.2_cds_AFK18693.1_946 [gene=purE] [locus_tag=HFX_0975] [protein=phosphoribosylaminoimidazole carboxylase catalytic chain] [protein_id=AFK18693.1] [location=931430..932044] [gbkey=CDS]	306.72
lcl|CP001868.2_cds_AFK18694.1_947 [gene=nuoA] [locus_tag=HFX_0976] [protein=NADH dehydrogenase, subunit A (ubiquinone)] [protein_id=AFK18694.1] [location=932237..932650] [gbkey=CDS]	2198.98
lcl|CP001868.2_cds_AFK18695.1_948 [gene=nuoB] [locus_tag=HFX_0977] [protein=NADH dehydrogenase, subunit B (ubiquinone)] [protein_id=AFK18695.1] [location=932647..933348] [gbkey=CDS]	1356.32
lcl|CP001868.2_cds_AFK18696.1_949 [gene=nuoCD] [locus_tag=HFX_0978] [protein=NADH dehydrogenase, subunit CD (ubiquinone)] [protein_id=AFK18696.1] [location=933345..935018] [gbkey=CDS]	508.037
lcl|CP001868.2_cds_AFK18697.1_950 [gene=nuoH] [locus_tag=HFX_0979] [protein=NADH dehydrogenase, subunit H (ubiquinone)] [protein_id=AFK18697.1] [location=935018..936067] [gbkey=CDS]	327.759
lcl|CP001868.2_cds_AFK18698.1_951 [gene=nuoI] [locus_tag=HFX_0980] [protein=NADH dehydrogenase-like complex, subunit I] [protein_id=AFK18698.1] [location=936064..936525] [gbkey=CDS]	360.586
lcl|CP001868.2_cds_AFK18699.1_952 [gene=nuoJ1] [locus_tag=HFX_0981] [protein=NADH dehydrogenase subunit J] [protein_id=AFK18699.1] [location=936631..936891] [gbkey=CDS]	754.985
lcl|CP001868.2_cds_AFK18700.1_953 [gene=nuoJ2] [locus_tag=HFX_0982] [protein=NADH dehydrogenase-like complex, subunit J] [protein_id=AFK18700.1] [location=936888..937256] [gbkey=CDS]	637.574
lcl|CP001868.2_cds_AFK18701.1_954 [gene=nuoK] [locus_tag=HFX_0983] [protein=NADH dehydrogenase, subunit K (ubiquinone)] [protein_id=AFK18701.1] [location=937256..937558] [gbkey=CDS]	685.062
lcl|CP001868.2_cds_AFK18702.1_955 [gene=nuoL] [locus_tag=HFX_0984] [protein=NADH dehydrogenase, subunit L (ubiquinone)] [protein_id=AFK18702.1] [location=937563..939599] [gbkey=CDS]	654.803
lcl|CP001868.2_cds_AFK18703.1_956 [gene=nuoM] [locus_tag=HFX_0985] [protein=NADH dehydrogenase, subunit M (ubiquinone)] [protein_id=AFK18703.1] [location=939596..941125] [gbkey=CDS]	1271.34
lcl|CP001868.2_cds_AFK18704.1_957 [gene=nuoN] [locus_tag=HFX_0986] [protein=NADH dehydrogenase, subunit N (ubiquinone)] [protein_id=AFK18704.1] [location=941125..942645] [gbkey=CDS]	2977.4
lcl|CP001868.2_cds_AFK18705.1_958 [locus_tag=HFX_0987] [protein=hypothetical protein] [protein_id=AFK18705.1] [location=complement(942689..943072)] [gbkey=CDS]	68.6513
lcl|CP001868.2_cds_AFK18706.1_959 [locus_tag=HFX_0988] [protein=phosphoesterase-like protein] [protein_id=AFK18706.1] [location=943162..944619] [gbkey=CDS]	220.846
lcl|CP001868.2_cds_AFK18707.1_960 [locus_tag=HFX_0989] [protein=CBS domain-containing protein / IMP dehydrogenase] [protein_id=AFK18707.1] [location=944663..945445] [gbkey=CDS]	33.1022
lcl|CP001868.2_cds_AFK18708.1_961 [locus_tag=HFX_0990] [protein=hypothetical protein] [protein_id=AFK18708.1] [location=945495..945725] [gbkey=CDS]	17.2621
lcl|CP001868.2_cds_AFK18709.1_962 [locus_tag=HFX_0991] [protein=hypothetical protein] [protein_id=AFK18709.1] [location=complement(945638..945868)] [gbkey=CDS]	1319.11
lcl|CP001868.2_cds_AFK18710.2_963 [locus_tag=HFX_0992] [protein=arabinose efflux permease family protein] [protein_id=AFK18710.2] [location=946169..947494] [gbkey=CDS]	32.0768
lcl|CP001868.2_cds_AFK18711.1_964 [locus_tag=HFX_0993] [protein=hypothetical protein] [protein_id=AFK18711.1] [location=complement(947527..948567)] [gbkey=CDS]	42.029
lcl|CP001868.2_cds_AFK18712.1_965 [gene=sub] [locus_tag=HFX_0994] [protein=peptidase S8 and S53 subtilisin kexin sedolisin] [protein_id=AFK18712.1] [location=complement(948739..950070)] [gbkey=CDS]	64.114
lcl|CP001868.2_cds_AFK18713.2_966 [locus_tag=HFX_0995] [protein=CBS domain-containing protein] [protein_id=AFK18713.2] [location=950202..951299] [gbkey=CDS]	431.863
lcl|CP001868.2_cds_AFK18714.1_967 [gene=pepQ1] [locus_tag=HFX_0996] [protein=putative X-Pro dipeptidase] [protein_id=AFK18714.1] [location=951388..952494] [gbkey=CDS]	180.306
lcl|CP001868.2_cds_AFK18715.1_968 [gene=pta] [locus_tag=HFX_0997] [protein=putative phosphate acetyltransferase] [protein_id=AFK18715.1] [location=complement(952549..953643)] [gbkey=CDS]	738.231
lcl|CP001868.2_cds_AFK18716.1_969 [locus_tag=HFX_0998] [protein=acyl-CoA synthetase, acetate--CoA ligase-like protein (ADP-forming)] [protein_id=AFK18716.1] [location=complement(953670..955763)] [gbkey=CDS]	396.035
lcl|CP001868.2_cds_AFK18717.1_970 [locus_tag=HFX_0999] [protein=metal transporter family GufA protein] [protein_id=AFK18717.1] [location=956314..957111] [gbkey=CDS]	252.344
lcl|CP001868.2_cds_AFK18718.1_971 [locus_tag=HFX_1000] [protein=hypothetical protein] [protein_id=AFK18718.1] [location=complement(957190..957474)] [gbkey=CDS]	1493.58
lcl|CP001868.2_cds_AFK18719.1_972 [gene=abcP] [locus_tag=HFX_1001] [protein=ABC-type transport system permease protein] [protein_id=AFK18719.1] [location=complement(957570..958325)] [gbkey=CDS]	337.863
lcl|CP001868.2_cds_AFK18720.1_973 [gene=abcA] [locus_tag=HFX_1002] [protein=ABC-type transport system ATP-binding protein] [protein_id=AFK18720.1] [location=complement(958322..959263)] [gbkey=CDS]	258.687
lcl|CP001868.2_cds_AFK18721.1_974 [gene=qgd] [locus_tag=HFX_1003] [protein=quinoprotein glucose dehydrogenase] [protein_id=AFK18721.1] [location=959408..960820] [gbkey=CDS]	58.2438
lcl|CP001868.2_cds_AFK18722.1_975 [gene=gfo4] [locus_tag=HFX_1004] [protein=oxidoreductase] [protein_id=AFK18722.1] [location=complement(960841..961839)] [gbkey=CDS]	191.704
lcl|CP001868.2_cds_AFK18723.1_976 [locus_tag=HFX_1005] [protein=hypothetical protein] [protein_id=AFK18723.1] [location=961919..962116] [gbkey=CDS]	13.4261
lcl|CP001868.2_cds_AFK18724.1_977 [locus_tag=HFX_1006] [protein=oxidoreductase] [protein_id=AFK18724.1] [location=962169..963191] [gbkey=CDS]	307.5
lcl|CP001868.2_cds_AFK18725.1_978 [locus_tag=HFX_1007] [protein=hypothetical protein] [protein_id=AFK18725.1] [location=complement(963220..963624)] [gbkey=CDS]	220.71
lcl|CP001868.2_cds_AFK18726.1_979 [locus_tag=HFX_1008] [protein=selT/selW/selH selenoprotein domain protein] [protein_id=AFK18726.1] [location=complement(963654..963890)] [gbkey=CDS]	1314.22
lcl|CP001868.2_cds_AFK18727.1_980 [locus_tag=HFX_1009] [protein=hypothetical protein] [protein_id=AFK18727.1] [location=complement(963977..964690)] [gbkey=CDS]	138.844
lcl|CP001868.2_cds_AFK18728.1_981 [gene=ctaB] [locus_tag=HFX_1010] [protein=protoheme IX farnesyltransferase] [protein_id=AFK18728.1] [location=complement(964668..966077)] [gbkey=CDS]	478.961
lcl|CP001868.2_cds_AFK18729.1_982 [gene=coxB] [locus_tag=HFX_1011] [protein=cytochrome c oxidase subunit II] [protein_id=AFK18729.1] [location=966240..967049] [gbkey=CDS]	174.489
lcl|CP001868.2_cds_AFK18730.1_983 [locus_tag=HFX_1012] [protein=hypothetical protein] [protein_id=AFK18730.1] [location=complement(966911..967327)] [gbkey=CDS]	42.7654
lcl|CP001868.2_cds_AFK18731.1_984 [gene=tagD] [locus_tag=HFX_1013] [protein=glycerol-3-phosphate cytidyltransferase-like protein] [protein_id=AFK18731.1] [location=complement(967143..967571)] [gbkey=CDS]	34.0816
lcl|CP001868.2_cds_AFK18732.1_985 [locus_tag=HFX_1014] [protein=hypothetical protein] [protein_id=AFK18732.1] [location=complement(967582..968067)] [gbkey=CDS]	294.462
lcl|CP001868.2_cds_AFK18733.1_986 [locus_tag=HFX_1015] [protein=fructosamine kinase] [protein_id=AFK18733.1] [location=968171..969025] [gbkey=CDS]	71.7706
lcl|CP001868.2_cds_AFK18734.2_987 [locus_tag=HFX_1016] [protein=RecJ like exonuclease] [protein_id=AFK18734.2] [location=969131..971032] [gbkey=CDS]	169.816
lcl|CP001868.2_cds_AFK18735.1_988 [gene=pld] [locus_tag=HFX_1017] [protein=phosphatidylserine/phosphatidylglycerophosphate/cardiolipin synthase] [protein_id=AFK18735.1] [location=complement(971063..972625)] [gbkey=CDS]	55.4888
lcl|CP001868.2_cds_AFK18736.1_989 [locus_tag=HFX_1018] [protein=PBS lyase HEAT-like repeat protein] [protein_id=AFK18736.1] [location=complement(972710..973972)] [gbkey=CDS]	735.101
lcl|CP001868.2_cds_AFK18737.1_990 [locus_tag=HFX_1019] [protein=hydrolase-like protein] [protein_id=AFK18737.1] [location=974123..974887] [gbkey=CDS]	167.958
lcl|CP001868.2_cds_AFK18738.1_991 [gene=yqjM1] [locus_tag=HFX_1020] [protein=NADH-dependent flavin oxidoreductase] [protein_id=AFK18738.1] [location=974994..976082] [gbkey=CDS]	157.146
lcl|CP001868.2_cds_AFK18739.1_992 [locus_tag=HFX_1021] [protein=hypothetical protein] [protein_id=AFK18739.1] [location=976152..976961] [gbkey=CDS]	144.542
lcl|CP001868.2_cds_AFK18740.1_993 [gene=phaAb] [locus_tag=HFX_1022] [protein=PHA-specific beta-ketothiolase beta subunit] [protein_id=AFK18740.1] [location=complement(977518..977892)] [gbkey=CDS]	136.167
lcl|CP001868.2_cds_AFK18741.1_994 [gene=phaAa] [locus_tag=HFX_1023] [protein=PHA-specific beta-ketothiolase alpha subunit] [protein_id=AFK18741.1] [location=complement(977892..979043)] [gbkey=CDS]	162.398
lcl|CP001868.2_cds_AFK18742.1_995 [locus_tag=HFX_1024] [protein=hypothetical protein] [protein_id=AFK18742.1] [location=979152..979565] [gbkey=CDS]	108.09
lcl|CP001868.2_cds_AFK18743.1_996 [locus_tag=HFX_1026] [protein=hypothetical protein] [protein_id=AFK18743.1] [location=complement(980329..980616)] [gbkey=CDS]	963.81
lcl|CP001868.2_cds_AFK18744.2_997 [locus_tag=HFX_1028] [protein=hypothetical protein] [protein_id=AFK18744.2] [location=complement(981029..982276)] [gbkey=CDS]	107.481
lcl|CP001868.2_cds_AFK18745.1_998 [gene=trxB] [locus_tag=HFX_1029] [protein=thioredoxin reductase (NADPH)] [protein_id=AFK18745.1] [location=complement(982360..983388)] [gbkey=CDS]	203.015
lcl|CP001868.2_cds_AFK18746.1_999 [locus_tag=HFX_1030] [protein=methylase involved in ubiquinone/menaquinone biosynthesis] [protein_id=AFK18746.1] [location=complement(983519..984229)] [gbkey=CDS]	122.138
lcl|CP001868.2_cds_AFK18747.1_1000 [locus_tag=HFX_1031] [protein=archaeal flagella assembly protein J] [protein_id=AFK18747.1] [location=complement(984251..986356)] [gbkey=CDS]	79.3658
lcl|CP001868.2_cds_AFK18748.1_1001 [gene=virB11] [locus_tag=HFX_1032] [protein=type II secretion system protein] [protein_id=AFK18748.1] [location=complement(986358..988052)] [gbkey=CDS]	58.3559
lcl|CP001868.2_cds_AFK18749.1_1002 [locus_tag=HFX_1033] [protein=hypothetical protein] [protein_id=AFK18749.1] [location=complement(988142..988639)] [gbkey=CDS]	277.358
lcl|CP001868.2_cds_AFK18750.1_1003 [locus_tag=HFX_1034] [protein=hypothetical protein] [protein_id=AFK18750.1] [location=988749..989222] [gbkey=CDS]	231.812
lcl|CP001868.2_cds_AFK18751.1_1004 [locus_tag=HFX_1035] [protein=hypothetical protein] [protein_id=AFK18751.1] [location=989311..989937] [gbkey=CDS]	72.7834
lcl|CP001868.2_cds_AFK18752.1_1005 [locus_tag=HFX_1036] [protein=hypothetical protein] [protein_id=AFK18752.1] [location=complement(990276..991082)] [gbkey=CDS]	86.6081
lcl|CP001868.2_cds_AFK18753.1_1006 [gene=gloB] [locus_tag=HFX_1037] [protein=metallo-beta-lactamase superfamily protein] [protein_id=AFK18753.1] [location=complement(991131..991805)] [gbkey=CDS]	72.8588
lcl|CP001868.2_cds_AFK18754.2_1007 [gene=dnaJ2] [locus_tag=HFX_1038] [protein=DnaJ-class molecular chaperone with C-terminal Zn finger domain] [protein_id=AFK18754.2] [location=complement(991864..992985)] [gbkey=CDS]	63.0828
lcl|CP001868.2_cds_AFK18755.1_1008 [gene=gloB] [locus_tag=HFX_1039] [protein=metallo-beta-lactamase family protein / hydrolase] [protein_id=AFK18755.1] [location=993133..994119] [gbkey=CDS]	64.9777
lcl|CP001868.2_cds_AFK18756.1_1009 [gene=rpoL] [locus_tag=HFX_1040] [protein=DNA-directed RNA polymerase subunit L] [protein_id=AFK18756.1] [location=994146..994436] [gbkey=CDS]	797.052
lcl|CP001868.2_cds_AFK18757.1_1010 [locus_tag=HFX_1041] [protein=hypothetical protein] [protein_id=AFK18757.1] [location=complement(994530..995126)] [gbkey=CDS]	21.7077
lcl|CP001868.2_cds_AFK18758.1_1011 [gene=hisF] [locus_tag=HFX_1042] [protein=imidazole glycerol phosphate synthase subunit HisF] [protein_id=AFK18758.1] [location=complement(995405..996217)] [gbkey=CDS]	150.412
lcl|CP001868.2_cds_AFK18759.1_1012 [locus_tag=HFX_1043] [protein=hypothetical protein] [protein_id=AFK18759.1] [location=996361..997005] [gbkey=CDS]	46.195
lcl|CP001868.2_cds_AFK18760.1_1013 [gene=amy3] [locus_tag=HFX_1044] [protein=alpha-glucosidase] [protein_id=AFK18760.1] [location=complement(997018..998817)] [gbkey=CDS]	33.5987
lcl|CP001868.2_cds_AFK18761.2_1014 [locus_tag=HFX_1045] [protein=hypothetical protein] [protein_id=AFK18761.2] [location=998936..999109] [gbkey=CDS]	1949.85
lcl|CP001868.2_cds_AFK18762.1_1015 [gene=purL] [locus_tag=HFX_1046] [protein=phosphoribosylformylglycinamidine synthase II] [protein_id=AFK18762.1] [location=complement(999298..1001406)] [gbkey=CDS]	73.5282
lcl|CP001868.2_cds_AFK18763.1_1016 [locus_tag=HFX_1047] [protein=MaoC family protein] [protein_id=AFK18763.1] [location=complement(1001514..1001948)] [gbkey=CDS]	124.77
lcl|CP001868.2_cds_AFK18764.1_1017 [locus_tag=HFX_1048] [protein=histidinol phosphatase] [protein_id=AFK18764.1] [location=1002182..1002865] [gbkey=CDS]	186.552
lcl|CP001868.2_cds_AFK18765.1_1018 [gene=asnB] [locus_tag=HFX_1049] [protein=asparagine synthetase] [protein_id=AFK18765.1] [location=1002865..1003956] [gbkey=CDS]	191.303
lcl|CP001868.2_cds_AFK18766.1_1019 [gene=mutT] [locus_tag=HFX_1050] [protein=mutT/NUDIX family protein] [protein_id=AFK18766.1] [location=complement(1003978..1004451)] [gbkey=CDS]	32.0144
lcl|CP001868.2_cds_AFK18767.2_1020 [gene=tfb4] [locus_tag=HFX_1051] [protein=transcription initiation factor TFB] [protein_id=AFK18767.2] [location=complement(1004503..1005501)] [gbkey=CDS]	24.8362
lcl|CP001868.2_cds_AFK18768.1_1021 [gene=gatC] [locus_tag=HFX_1052] [protein=aspartyl/glutamyl-tRNA amidotransferase subunit C] [protein_id=AFK18768.1] [location=1005746..1006024] [gbkey=CDS]	453.382
lcl|CP001868.2_cds_AFK18769.1_1022 [gene=gatA] [locus_tag=HFX_1053] [protein=aspartyl/glutamyl-tRNA amidotransferase subunit A] [protein_id=AFK18769.1] [location=1006025..1007296] [gbkey=CDS]	288.581
lcl|CP001868.2_cds_AFK18770.1_1023 [locus_tag=HFX_1054] [protein=hypothetical protein] [protein_id=AFK18770.1] [location=complement(1007324..1008199)] [gbkey=CDS]	266.544
lcl|CP001868.2_cds_AFK18771.1_1024 [gene=trkA] [locus_tag=HFX_1055] [protein=Trk potassium uptake system protein] [protein_id=AFK18771.1] [location=1008488..1009168] [gbkey=CDS]	235.518
lcl|CP001868.2_cds_AFK18772.1_1025 [gene=trkG] [locus_tag=HFX_1056] [protein=Trk potassium uptake system protein] [protein_id=AFK18772.1] [location=1009168..1010829] [gbkey=CDS]	91.3712
lcl|CP001868.2_cds_AFK18773.1_1026 [gene=trkH] [locus_tag=HFX_1057] [protein=Trk-type potassium transport system, permease protein TrkH] [protein_id=AFK18773.1] [location=complement(1010861..1012465)] [gbkey=CDS]	354.172
lcl|CP001868.2_cds_AFK18774.1_1027 [gene=trkA] [locus_tag=HFX_1058] [protein=potassium transporter peripheral membrane component] [protein_id=AFK18774.1] [location=complement(1012607..1013944)] [gbkey=CDS]	531.474
lcl|CP001868.2_cds_AFK18775.1_1028 [locus_tag=HFX_1059] [protein=hypothetical protein] [protein_id=AFK18775.1] [location=complement(1014086..1014622)] [gbkey=CDS]	239.063
lcl|CP001868.2_cds_AFK18776.2_1029 [locus_tag=HFX_1060] [protein=hypothetical protein] [protein_id=AFK18776.2] [location=1014737..1015639] [gbkey=CDS]	119.965
lcl|CP001868.2_cds_AFK18777.1_1030 [gene=trxB] [locus_tag=HFX_1061] [protein=thioredoxin reductase] [protein_id=AFK18777.1] [location=1015864..1016643] [gbkey=CDS]	185.887
lcl|CP001868.2_cds_AFK18778.1_1031 [gene=dfp] [locus_tag=HFX_1062] [protein=pantothenate metabolism flavoprotein] [protein_id=AFK18778.1] [location=1016725..1017882] [gbkey=CDS]	396.956
lcl|CP001868.2_cds_AFK18779.1_1032 [gene=mnhG] [locus_tag=HFX_1064] [protein=putative monovalent cation/H+ antiporter subunit G] [protein_id=AFK18779.1] [location=complement(1017898..1018284)] [gbkey=CDS]	245.286
lcl|CP001868.2_cds_AFK18780.1_1033 [locus_tag=HFX_1063] [protein=hypothetical protein] [protein_id=AFK18780.1] [location=1018141..1018377] [gbkey=CDS]	66.3656
lcl|CP001868.2_cds_AFK18781.1_1034 [gene=mnhF] [locus_tag=HFX_1065] [protein=pH adaptation potassium efflux system protein F (sodium-potassium/hydrogen antiporter subunit F)] [protein_id=AFK18781.1] [location=complement(1018281..1018574)] [gbkey=CDS]	182.348
lcl|CP001868.2_cds_AFK18782.1_1035 [gene=mnhE] [locus_tag=HFX_1066] [protein=putative monovalent cation/H+ antiporter subunit E] [protein_id=AFK18782.1] [location=complement(1018567..1019163)] [gbkey=CDS]	70.1326
lcl|CP001868.2_cds_AFK18783.1_1036 [gene=hyfB] [locus_tag=HFX_1067] [protein=formate hydrogenlyase subunit 3/multisubunit Na+/H+ antiporter, MnhD subunit] [protein_id=AFK18783.1] [location=complement(1019160..1020857)] [gbkey=CDS]	81.7365
lcl|CP001868.2_cds_AFK18784.1_1037 [gene=mnhC] [locus_tag=HFX_1068] [protein=putative monovalent cation/H+ antiporter subunit C] [protein_id=AFK18784.1] [location=complement(1020854..1021195)] [gbkey=CDS]	129.226
lcl|CP001868.2_cds_AFK18785.1_1038 [locus_tag=HFX_1069] [protein=multisubunit Na+/H+ antiporter, MnhB subunit] [protein_id=AFK18785.1] [location=complement(1021192..1021665)] [gbkey=CDS]	248.871
lcl|CP001868.2_cds_AFK18786.1_1039 [gene=nuoL] [locus_tag=HFX_1070] [protein=NADH dehydrogenase (quinone)] [protein_id=AFK18786.1] [location=complement(1021662..1024067)] [gbkey=CDS]	357.984
lcl|CP001868.2_cds_AFK18787.2_1040 [gene=arsR] [locus_tag=HFX_1071] [protein=putative transcriptional regulator, ArsR family] [protein_id=AFK18787.2] [location=1024487..1024810] [gbkey=CDS]	228.368
lcl|CP001868.2_cds_AFK18788.2_1041 [locus_tag=HFX_1072] [protein=hypothetical protein] [protein_id=AFK18788.2] [location=1025137..1025538] [gbkey=CDS]	1847.19
lcl|CP001868.2_cds_AFK18789.1_1042 [gene=apt2] [locus_tag=HFX_1073] [protein=adenine phosphoribosyltransferase] [protein_id=AFK18789.1] [location=1025819..1026385] [gbkey=CDS]	153.743
lcl|CP001868.2_cds_AFK18790.1_1043 [gene=oppA] [locus_tag=HFX_1074] [protein=dipeptide/oligopeptide/nickel ABC transporter periplasmic substrate-binding protein] [protein_id=AFK18790.1] [location=1026627..1028483] [gbkey=CDS]	20.2801
lcl|CP001868.2_cds_AFK18791.1_1044 [gene=dppB3] [locus_tag=HFX_1075] [protein=dipeptide/oligopeptide/nickel ABC transporter permease] [protein_id=AFK18791.1] [location=1028500..1029474] [gbkey=CDS]	23.8571
lcl|CP001868.2_cds_AFK18792.1_1045 [gene=dppC] [locus_tag=HFX_1076] [protein=ABC-type transport system permease protein] [protein_id=AFK18792.1] [location=1029474..1030649] [gbkey=CDS]	17.8015
lcl|CP001868.2_cds_AFK18793.1_1046 [gene=dppD3] [locus_tag=HFX_1077] [protein=dipeptide/oligopeptide/nickel ABC transporter ATP-binding protein] [protein_id=AFK18793.1] [location=1030646..1031710] [gbkey=CDS]	144.879
lcl|CP001868.2_cds_AFK18794.1_1047 [locus_tag=HFX_1078] [protein=dipeptide/oligopeptide/nickel ABC transporter ATP-binding protein] [protein_id=AFK18794.1] [location=1031707..1033008] [gbkey=CDS]	57.3392
lcl|CP001868.2_cds_AFK18795.1_1048 [gene=thiJ] [locus_tag=HFX_1079] [protein=ThiJ/PfpI domain protein] [protein_id=AFK18795.1] [location=1033181..1033864] [gbkey=CDS]	159.184
lcl|CP001868.2_cds_AFK18796.1_1049 [locus_tag=HFX_1080] [protein=hypothetical protein] [protein_id=AFK18796.1] [location=complement(1033918..1034217)] [gbkey=CDS]	66.459
lcl|CP001868.2_cds_AFK18797.1_1050 [gene=graD] [locus_tag=HFX_1081] [protein=sugar nucleotidyltransferase ( glucose-1-phosphate thymidylyltransferase)] [protein_id=AFK18797.1] [location=1034380..1035348] [gbkey=CDS]	126.654
lcl|CP001868.2_cds_AFK18798.1_1051 [locus_tag=HFX_1082] [protein=hypothetical protein] [protein_id=AFK18798.1] [location=complement(1035403..1036113)] [gbkey=CDS]	25.3934
lcl|CP001868.2_cds_AFK18799.1_1052 [locus_tag=HFX_1083] [protein=hypothetical protein] [protein_id=AFK18799.1] [location=complement(1036173..1036835)] [gbkey=CDS]	27.566
lcl|CP001868.2_cds_AFK18800.1_1053 [locus_tag=HFX_1084] [protein=hypothetical protein] [protein_id=AFK18800.1] [location=complement(1037002..1037664)] [gbkey=CDS]	67.6619
lcl|CP001868.2_cds_AFK18801.1_1054 [gene=cysD] [locus_tag=HFX_1085] [protein=sulfate adenylyltransferase, small subunit] [protein_id=AFK18801.1] [location=complement(1037700..1037873)] [gbkey=CDS]	19.0974
lcl|CP001868.2_cds_AFK18802.1_1055 [gene=cysH] [locus_tag=HFX_1086] [protein=phospho-adenylyl-sulfate reductase] [protein_id=AFK18802.1] [location=complement(1038122..1039093)] [gbkey=CDS]	484.426
lcl|CP001868.2_cds_AFK18803.2_1056 [locus_tag=HFX_1087] [protein=hypothetical protein] [protein_id=AFK18803.2] [location=complement(1039230..1039796)] [gbkey=CDS]	337.179
lcl|CP001868.2_cds_AFK18804.1_1057 [gene=grxC] [locus_tag=HFX_1088] [protein=glutaredoxin-like protein] [protein_id=AFK18804.1] [location=complement(1039941..1040285)] [gbkey=CDS]	99.528
lcl|CP001868.2_cds_AFK18805.1_1058 [gene=pyrE] [locus_tag=HFX_1089] [protein=orotate phosphoribosyltransferase-like protein/conserved Entner-Douderoff pathway protein] [protein_id=AFK18805.1] [location=complement(1040386..1041018)] [gbkey=CDS]	332.82
lcl|CP001868.2_cds_AFK18806.1_1059 [gene=gdh] [locus_tag=HFX_1090] [protein=glucose 1-dehydrogenase] [protein_id=AFK18806.1] [location=complement(1041015..1042088)] [gbkey=CDS]	611.27
lcl|CP001868.2_cds_AFK18807.1_1060 [locus_tag=HFX_1091] [protein=hypothetical protein] [protein_id=AFK18807.1] [location=1042223..1042378] [gbkey=CDS]	39453.7
lcl|CP001868.2_cds_AFK18808.1_1061 [gene=purB] [locus_tag=HFX_1092] [protein=adenylosuccinate lyase] [protein_id=AFK18808.1] [location=complement(1042434..1043822)] [gbkey=CDS]	160.526
lcl|CP001868.2_cds_AFK18809.1_1062 [gene=purH] [locus_tag=HFX_1093] [protein=bifunctional purine biosynthesis protein PurH] [protein_id=AFK18809.1] [location=1044013..1045590] [gbkey=CDS]	129.998
lcl|CP001868.2_cds_AFK18810.1_1063 [gene=usp26] [locus_tag=HFX_1094] [protein=universal stress protein] [protein_id=AFK18810.1] [location=1045979..1046407] [gbkey=CDS]	8611.01
lcl|CP001868.2_cds_AFK18811.1_1064 [gene=folP] [locus_tag=HFX_1095] [protein=dihydropteroate synthase] [protein_id=AFK18811.1] [location=1046471..1048921] [gbkey=CDS]	635.442
lcl|CP001868.2_cds_AFK18812.1_1065 [locus_tag=HFX_1096] [protein=hypothetical protein] [protein_id=AFK18812.1] [location=1048963..1049166] [gbkey=CDS]	23.3475
lcl|CP001868.2_cds_AFK18813.1_1066 [locus_tag=HFX_1097] [protein=hypothetical protein] [protein_id=AFK18813.1] [location=1049239..1049991] [gbkey=CDS]	373.483
lcl|CP001868.2_cds_AFK18814.1_1067 [gene=cinR] [locus_tag=HFX_1098] [protein=transcription regulator / transcriptional repressor CinR] [protein_id=AFK18814.1] [location=1050017..1050370] [gbkey=CDS]	85.7334
lcl|CP001868.2_cds_AFK18815.1_1068 [gene=psmA] [locus_tag=HFX_1099] [protein=proteasome subunit alpha] [protein_id=AFK18815.1] [location=complement(1050519..1051277)] [gbkey=CDS]	3496.03
lcl|CP001868.2_cds_AFK18816.1_1069 [gene=rpp14] [locus_tag=HFX_1100] [protein=RNaseP subunit 14] [protein_id=AFK18816.1] [location=complement(1051284..1051763)] [gbkey=CDS]	1748.47
lcl|CP001868.2_cds_AFK18817.1_1070 [gene=pcm3] [locus_tag=HFX_1101] [protein=protein-L-isoaspartate O-methyltransferase] [protein_id=AFK18817.1] [location=complement(1051769..1052395)] [gbkey=CDS]	68.1903
lcl|CP001868.2_cds_AFK18818.1_1071 [locus_tag=HFX_1102] [protein=ribonuclease P subunit p30] [protein_id=AFK18818.1] [location=complement(1052379..1053074)] [gbkey=CDS]	85.1427
lcl|CP001868.2_cds_AFK18819.1_1072 [locus_tag=HFX_1103] [protein=hypothetical protein] [protein_id=AFK18819.1] [location=complement(1053130..1053693)] [gbkey=CDS]	109.39
lcl|CP001868.2_cds_AFK18820.1_1073 [gene=dapE] [locus_tag=HFX_1104] [protein=succinyl-diaminopimelate desuccinylase] [protein_id=AFK18820.1] [location=complement(1053733..1054839)] [gbkey=CDS]	112.366
lcl|CP001868.2_cds_AFK18821.1_1074 [gene=dapF] [locus_tag=HFX_1105] [protein=diaminopimelate epimerase (DAP epimerase)] [protein_id=AFK18821.1] [location=complement(1054836..1055702)] [gbkey=CDS]	133.633
lcl|CP001868.2_cds_AFK18822.1_1075 [gene=lysA] [locus_tag=HFX_1106] [protein=diaminopimelate decarboxylase] [protein_id=AFK18822.1] [location=complement(1055723..1056970)] [gbkey=CDS]	213.453
lcl|CP001868.2_cds_AFK18823.1_1076 [gene=dapD] [locus_tag=HFX_1107] [protein=2,3,4,5-tetrahydropyridine-2,6-carboxylate N-succinyltransferase] [protein_id=AFK18823.1] [location=complement(1056967..1057809)] [gbkey=CDS]	161.614
lcl|CP001868.2_cds_AFK18824.1_1077 [gene=dapB] [locus_tag=HFX_1108] [protein=dihydrodipicolinate reductase] [protein_id=AFK18824.1] [location=complement(1057806..1058567)] [gbkey=CDS]	116.87
lcl|CP001868.2_cds_AFK18825.1_1078 [gene=kdgA2] [locus_tag=HFX_1109] [protein=2-dehydro-3-deoxy-(phospho)gluconate aldolase,-type KD(P)G aldolase] [protein_id=AFK18825.1] [location=complement(1058564..1059481)] [gbkey=CDS]	340.862
lcl|CP001868.2_cds_AFK18826.1_1079 [locus_tag=HFX_1110] [protein=hypothetical protein] [protein_id=AFK18826.1] [location=complement(1059799..1060143)] [gbkey=CDS]	8.9896
lcl|CP001868.2_cds_AFK18827.1_1080 [locus_tag=HFX_1111] [protein=hypothetical protein] [protein_id=AFK18827.1] [location=1060265..1060762] [gbkey=CDS]	75.4003
lcl|CP001868.2_cds_AFK18828.1_1081 [locus_tag=HFX_1112] [protein=hypothetical protein] [protein_id=AFK18828.1] [location=complement(1060782..1061684)] [gbkey=CDS]	14.3516
lcl|CP001868.2_cds_AFK18829.1_1082 [gene=pfdA] [locus_tag=HFX_1113] [protein=prefoldin alpha subunit] [protein_id=AFK18829.1] [location=1062207..1062686] [gbkey=CDS]	387.216
lcl|CP001868.2_cds_AFK18830.1_1083 [locus_tag=HFX_1114] [protein=hypothetical protein] [protein_id=AFK18830.1] [location=complement(1062738..1063736)] [gbkey=CDS]	63.3102
lcl|CP001868.2_cds_AFK18831.1_1084 [gene=gar1] [locus_tag=HFX_1115] [protein=H/ACA RNA-protein complex component Gar1] [protein_id=AFK18831.1] [location=complement(1063785..1064009)] [gbkey=CDS]	206.269
lcl|CP001868.2_cds_AFK18832.1_1085 [gene=srp19] [locus_tag=HFX_1116] [protein=signal recognition particle 19 kDa protein] [protein_id=AFK18832.1] [location=complement(1064009..1064287)] [gbkey=CDS]	125.851
lcl|CP001868.2_cds_AFK18833.1_1086 [locus_tag=HFX_1117] [protein=hypothetical protein] [protein_id=AFK18833.1] [location=1064407..1065354] [gbkey=CDS]	44.8669
lcl|CP001868.2_cds_AFK18834.1_1087 [gene=fhuB] [locus_tag=HFX_1118] [protein=ABC-type cobalamin/Iron(III)-siderophore transport systems, substrate-binding protein] [protein_id=AFK18834.1] [location=complement(1065420..1066538)] [gbkey=CDS]	49.8888
lcl|CP001868.2_cds_AFK18835.1_1088 [gene=fhuC] [locus_tag=HFX_1119] [protein=ABC-type Fe(III)-siderophore transport system, permease component] [protein_id=AFK18835.1] [location=1066599..1067693] [gbkey=CDS]	23.0634
lcl|CP001868.2_cds_AFK18836.1_1089 [gene=fhuD] [locus_tag=HFX_1120] [protein=ABC-type cobalamin/Fe(III)-siderophore transport system, ATPase component] [protein_id=AFK18836.1] [location=1067690..1069090] [gbkey=CDS]	33.2849
lcl|CP001868.2_cds_AFK18837.1_1090 [gene=ftsZ3] [locus_tag=HFX_1121] [protein=cell division protein ftsZ] [protein_id=AFK18837.1] [location=1069214..1070365] [gbkey=CDS]	36.5371
lcl|CP001868.2_cds_AFK18838.1_1091 [locus_tag=HFX_1122] [protein=hypothetical protein] [protein_id=AFK18838.1] [location=1070474..1071172] [gbkey=CDS]	412.16
lcl|CP001868.2_cds_AFK18839.1_1092 [locus_tag=HFX_1123] [protein=hypothetical protein] [protein_id=AFK18839.1] [location=complement(1071353..1071553)] [gbkey=CDS]	206.651
lcl|CP001868.2_cds_AFK18840.1_1093 [gene=arsR] [locus_tag=HFX_1124] [protein=putative transcriptional regulator, ArsR family] [protein_id=AFK18840.1] [location=complement(1071553..1071894)] [gbkey=CDS]	241.286
lcl|CP001868.2_cds_AFK18841.1_1094 [locus_tag=HFX_1126] [protein=hypothetical protein] [protein_id=AFK18841.1] [location=complement(1072052..1072252)] [gbkey=CDS]	29.7578
lcl|CP001868.2_cds_AFK18842.2_1095 [locus_tag=HFX_1125] [protein=bacterio-opsin activator-like protein] [protein_id=AFK18842.2] [location=1072080..1072721] [gbkey=CDS]	116.976
lcl|CP001868.2_cds_AFK18843.1_1096 [gene=hcp5] [locus_tag=HFX_1127] [protein=halocyanin precursor-like protein] [protein_id=AFK18843.1] [location=complement(1072985..1073485)] [gbkey=CDS]	487.057
lcl|CP001868.2_cds_AFK18844.1_1097 [locus_tag=HFX_1128] [protein=hypothetical protein] [protein_id=AFK18844.1] [location=1073586..1073870] [gbkey=CDS]	759.032
lcl|CP001868.2_cds_AFK18845.1_1098 [gene=nirJ] [locus_tag=HFX_1129] [protein=heme biosynthesis protein] [protein_id=AFK18845.1] [location=1073867..1075063] [gbkey=CDS]	441.487
lcl|CP001868.2_cds_AFK18846.1_1099 [locus_tag=HFX_1130] [protein=hypothetical protein] [protein_id=AFK18846.1] [location=1075115..1075300] [gbkey=CDS]	67.8883
lcl|CP001868.2_cds_AFK18847.1_1100 [gene=trxB] [locus_tag=HFX_1131] [protein=thioredoxin reductase (NADPH)] [protein_id=AFK18847.1] [location=complement(1075542..1076591)] [gbkey=CDS]	261.406
lcl|CP001868.2_cds_AFK18848.1_1101 [locus_tag=HFX_1132] [protein=hypothetical protein] [protein_id=AFK18848.1] [location=1076745..1077029] [gbkey=CDS]	14.7687
lcl|CP001868.2_cds_AFK18849.1_1102 [gene=htlD] [locus_tag=HFX_1133] [protein=HTR-like protein] [protein_id=AFK18849.1] [location=1077089..1079128] [gbkey=CDS]	28.8315
lcl|CP001868.2_cds_AFK18850.1_1103 [gene=cysS] [locus_tag=HFX_1134] [protein=cysteinyl-tRNA synthetase] [protein_id=AFK18850.1] [location=complement(1079182..1080666)] [gbkey=CDS]	259.496
lcl|CP001868.2_cds_AFK18851.2_1104 [locus_tag=HFX_1135] [protein=hypothetical protein] [protein_id=AFK18851.2] [location=complement(1080741..1081235)] [gbkey=CDS]	492.289
lcl|CP001868.2_cds_AFK18852.1_1105 [gene=cbiX] [locus_tag=HFX_1136] [protein=sirohydrochlorin cobaltochelatase] [protein_id=AFK18852.1] [location=1081377..1082255] [gbkey=CDS]	70.315
lcl|CP001868.2_cds_AFK18853.1_1106 [locus_tag=HFX_1137] [protein=hypothetical protein] [protein_id=AFK18853.1] [location=1082258..1083358] [gbkey=CDS]	121.53
lcl|CP001868.2_cds_AFK18854.1_1107 [locus_tag=HFX_1138] [protein=hypothetical protein] [protein_id=AFK18854.1] [location=complement(1083530..1084108)] [gbkey=CDS]	2020.94
lcl|CP001868.2_cds_AFK18855.1_1108 [locus_tag=HFX_1139] [protein=hypothetical protein] [protein_id=AFK18855.1] [location=complement(1084152..1084337)] [gbkey=CDS]	1188.64
lcl|CP001868.2_cds_AFK18856.1_1109 [gene=purA] [locus_tag=HFX_1140] [protein=adenylosuccinate synthetase] [protein_id=AFK18856.1] [location=complement(1084433..1085764)] [gbkey=CDS]	429.921
lcl|CP001868.2_cds_AFK18857.1_1110 [locus_tag=HFX_1141] [protein=hypothetical protein] [protein_id=AFK18857.1] [location=1085997..1086302] [gbkey=CDS]	544.776
lcl|CP001868.2_cds_AFK18858.1_1111 [locus_tag=HFX_1142] [protein=hypothetical protein] [protein_id=AFK18858.1] [location=complement(1086438..1087835)] [gbkey=CDS]	223.273
lcl|CP001868.2_cds_AFK18859.2_1112 [locus_tag=HFX_1143] [protein=hypothetical protein] [protein_id=AFK18859.2] [location=complement(1087988..1090204)] [gbkey=CDS]	349.832
lcl|CP001868.2_cds_AFK18860.1_1113 [locus_tag=HFX_1144] [protein=hypothetical protein] [protein_id=AFK18860.1] [location=1090405..1091310] [gbkey=CDS]	519.716
lcl|CP001868.2_cds_AFK18861.1_1114 [locus_tag=HFX_1145] [protein=putative CDP-diacylglycerol--glycerol-3-phosphate 3-phosphatidyl-transferase] [protein_id=AFK18861.1] [location=complement(1091378..1092268)] [gbkey=CDS]	63.4009
lcl|CP001868.2_cds_AFK18862.1_1115 [locus_tag=HFX_1146] [protein=hypothetical protein] [protein_id=AFK18862.1] [location=complement(1092261..1092599)] [gbkey=CDS]	52.6052
lcl|CP001868.2_cds_AFK18863.1_1116 [locus_tag=HFX_1147] [protein=hypothetical protein] [protein_id=AFK18863.1] [location=complement(1092596..1092769)] [gbkey=CDS]	38.8314
lcl|CP001868.2_cds_AFK18864.1_1117 [locus_tag=HFX_1148] [protein=hypothetical protein] [protein_id=AFK18864.1] [location=complement(1092902..1093162)] [gbkey=CDS]	49.2289
lcl|CP001868.2_cds_AFK18865.1_1118 [gene=kchA] [locus_tag=HFX_1149] [protein=Kef-type potassium channel protein] [protein_id=AFK18865.1] [location=1093391..1095049] [gbkey=CDS]	109.496
lcl|CP001868.2_cds_AFK18866.1_1119 [gene=coxC] [locus_tag=HFX_1150] [protein=cytochrome c oxidase subunit III] [protein_id=AFK18866.1] [location=complement(1095326..1096174)] [gbkey=CDS]	292.503
lcl|CP001868.2_cds_AFK18867.1_1120 [gene=fdfT] [locus_tag=HFX_1151] [protein=farnesyl-diphosphate farnesyltransferase (squalene synthase)] [protein_id=AFK18867.1] [location=complement(1096403..1097479)] [gbkey=CDS]	252.384
lcl|CP001868.2_cds_AFK18868.1_1121 [gene=acd] [locus_tag=HFX_1152] [protein=acyl-CoA dehydrogenase] [protein_id=AFK18868.1] [location=1097584..1098726] [gbkey=CDS]	166.293
lcl|CP001868.2_cds_AFK18869.1_1122 [locus_tag=HFX_1153] [protein=DNA binding putative transcriptional regulator] [protein_id=AFK18869.1] [location=complement(1098733..1099047)] [gbkey=CDS]	31.9988
lcl|CP001868.2_cds_AFK18870.1_1123 [locus_tag=HFX_1154] [protein=hypothetical protein] [protein_id=AFK18870.1] [location=1099162..1099437] [gbkey=CDS]	398.112
lcl|CP001868.2_cds_AFK18871.1_1124 [gene=pssA] [locus_tag=HFX_1155] [protein=CDP-diacylglycerol--serine O-phosphatidyltransferase (phosphatidylserine synthase)] [protein_id=AFK18871.1] [location=complement(1099475..1100146)] [gbkey=CDS]	86.8649
lcl|CP001868.2_cds_AFK18872.1_1125 [gene=hcpH] [locus_tag=HFX_1156] [protein=halocyanin hcpH] [protein_id=AFK18872.1] [location=1100255..1100701] [gbkey=CDS]	1497.68
lcl|CP001868.2_cds_AFK18873.1_1126 [gene=rps3AR] [locus_tag=HFX_1157] [protein=30S ribosomal protein S3Ae] [protein_id=AFK18873.1] [location=complement(1100876..1101532)] [gbkey=CDS]	1095.01
lcl|CP001868.2_cds_AFK18874.1_1127 [locus_tag=HFX_1158] [protein=hypothetical protein] [protein_id=AFK18874.1] [location=complement(1101525..1101767)] [gbkey=CDS]	1332.37
lcl|CP001868.2_cds_AFK18875.1_1128 [gene=recJ2] [locus_tag=HFX_1159] [protein=putative exonuclease Recj] [protein_id=AFK18875.1] [location=complement(1101764..1102885)] [gbkey=CDS]	1213.58
lcl|CP001868.2_cds_AFK18876.2_1129 [gene=rps15P] [locus_tag=HFX_1160] [protein=30S ribosomal protein S15P] [protein_id=AFK18876.2] [location=complement(1102890..1103357)] [gbkey=CDS]	1300.07
lcl|CP001868.2_cds_AFK18877.1_1130 [locus_tag=HFX_1162] [protein=hypothetical protein] [protein_id=AFK18877.1] [location=complement(1104098..1104247)] [gbkey=CDS]	357.402
lcl|CP001868.2_cds_AFK18878.1_1131 [locus_tag=HFX_1164] [protein=hypothetical protein] [protein_id=AFK18878.1] [location=1105547..1107058] [gbkey=CDS]	33.9914
lcl|CP001868.2_cds_AFK18879.1_1132 [locus_tag=HFX_1165] [protein=hypothetical protein] [protein_id=AFK18879.1] [location=complement(1107081..1107857)] [gbkey=CDS]	131.863
lcl|CP001868.2_cds_AFK18880.1_1133 [locus_tag=HFX_1166] [protein=hypothetical protein] [protein_id=AFK18880.1] [location=complement(1107854..1108309)] [gbkey=CDS]	132.627
lcl|CP001868.2_cds_AFK18881.1_1134 [locus_tag=HFX_1167] [protein=hypothetical protein] [protein_id=AFK18881.1] [location=complement(1108306..1109253)] [gbkey=CDS]	7.361
lcl|CP001868.2_cds_AFK18882.2_1135 [locus_tag=HFX_1168] [protein=hypothetical protein] [protein_id=AFK18882.2] [location=complement(1109241..1109873)] [gbkey=CDS]	25.1977
lcl|CP001868.2_cds_AFK18883.1_1136 [locus_tag=HFX_1169] [protein=hypothetical protein] [protein_id=AFK18883.1] [location=complement(1109870..1110367)] [gbkey=CDS]	33.363
lcl|CP001868.2_cds_AFK18884.1_1137 [locus_tag=HFX_1170] [protein=hypothetical protein] [protein_id=AFK18884.1] [location=complement(1110367..1112409)] [gbkey=CDS]	9.759
lcl|CP001868.2_cds_AFK18885.1_1138 [gene=virB11] [locus_tag=HFX_1171] [protein=type II secretion system protein] [protein_id=AFK18885.1] [location=complement(1112410..1115865)] [gbkey=CDS]	15.7366
lcl|CP001868.2_cds_AFK18886.1_1139 [locus_tag=HFX_1172] [protein=Pyridoxamine 5'-phosphate oxidase] [protein_id=AFK18886.1] [location=1116198..1116599] [gbkey=CDS]	294.822
lcl|CP001868.2_cds_AFK18887.1_1140 [gene=tatAE] [locus_tag=HFX_1174] [protein=twin arginine-targeting protein translocase, TatA/E family] [protein_id=AFK18887.1] [location=complement(1116978..1117247)] [gbkey=CDS]	17461.1
lcl|CP001868.2_cds_AFK18888.1_1141 [gene=bcp] [locus_tag=HFX_1175] [protein=peroxiredoxin] [protein_id=AFK18888.1] [location=1117499..1117999] [gbkey=CDS]	38.6904
lcl|CP001868.2_cds_AFK18889.1_1142 [locus_tag=HFX_1176] [protein=hypothetical protein] [protein_id=AFK18889.1] [location=1118069..1118881] [gbkey=CDS]	54.6332
lcl|CP001868.2_cds_AFK18890.1_1143 [gene=mscS] [locus_tag=HFX_1177] [protein=putative mechanosensitive ion channel] [protein_id=AFK18890.1] [location=complement(1118943..1119851)] [gbkey=CDS]	50.9349
lcl|CP001868.2_cds_AFK18891.1_1144 [locus_tag=HFX_1178] [protein=hypothetical protein] [protein_id=AFK18891.1] [location=complement(1119848..1120096)] [gbkey=CDS]	86.7437
lcl|CP001868.2_cds_AFK18892.2_1145 [gene=rpr2] [locus_tag=HFX_1179] [protein=RNAse P, Rpr2/Rpp21 subunit] [protein_id=AFK18892.2] [location=complement(1120208..1120483)] [gbkey=CDS]	682.249
lcl|CP001868.2_cds_AFK18893.1_1146 [gene=gtr-4] [locus_tag=HFX_1180] [protein=putative sugar transferase] [protein_id=AFK18893.1] [location=1120581..1121642] [gbkey=CDS]	104.09
lcl|CP001868.2_cds_AFK18894.1_1147 [gene=gtr-5] [locus_tag=HFX_1181] [protein=glycosyltransferase] [protein_id=AFK18894.1] [location=1121741..1122847] [gbkey=CDS]	223.531
lcl|CP001868.2_cds_AFK18895.1_1148 [locus_tag=HFX_1182] [protein=hypothetical protein] [protein_id=AFK18895.1] [location=complement(1122874..1123290)] [gbkey=CDS]	177.171
lcl|CP001868.2_cds_AFK18896.1_1149 [locus_tag=HFX_1183] [protein=hypothetical protein] [protein_id=AFK18896.1] [location=complement(1123376..1124122)] [gbkey=CDS]	247.924
lcl|CP001868.2_cds_AFK18897.1_1150 [gene=galE] [locus_tag=HFX_1184] [protein=nucleoside-diphosphate-sugar epimerase ( UDP-glucose 4-epimerase)] [protein_id=AFK18897.1] [location=complement(1124206..1125153)] [gbkey=CDS]	76.1802
lcl|CP001868.2_cds_AFK18898.2_1151 [locus_tag=HFX_1185] [protein=oxidoreductase] [protein_id=AFK18898.2] [location=complement(1125230..1126129)] [gbkey=CDS]	390.262
lcl|CP001868.2_cds_AFK18899.1_1152 [locus_tag=HFX_1186] [protein=hypothetical protein] [protein_id=AFK18899.1] [location=1126242..1126784] [gbkey=CDS]	179.713
lcl|CP001868.2_cds_AFK18900.2_1153 [gene=tfeA] [locus_tag=HFX_1187] [protein=transcription initiation factor IIE alpha subunit-like protein] [protein_id=AFK18900.2] [location=1126869..1127399] [gbkey=CDS]	372.346
lcl|CP001868.2_cds_AFK18901.1_1154 [locus_tag=HFX_1188] [protein=hypothetical protein] [protein_id=AFK18901.1] [location=1127400..1128077] [gbkey=CDS]	200.292
lcl|CP001868.2_cds_AFK18902.1_1155 [locus_tag=HFX_1189] [protein=hypothetical protein] [protein_id=AFK18902.1] [location=1128082..1128840] [gbkey=CDS]	75.4487
lcl|CP001868.2_cds_AFK18903.1_1156 [gene=cinA] [locus_tag=HFX_1190] [protein=CinA-like domain-containing protein] [protein_id=AFK18903.1] [location=1128904..1129599] [gbkey=CDS]	104.558
lcl|CP001868.2_cds_AFK18904.2_1157 [locus_tag=HFX_1191] [protein=hypothetical protein] [protein_id=AFK18904.2] [location=complement(1129605..1129718)] [gbkey=CDS]	197.239
lcl|CP001868.2_cds_AFK18905.1_1158 [locus_tag=HFX_1192] [protein=ATP-NAD kinase] [protein_id=AFK18905.1] [location=1129881..1130945] [gbkey=CDS]	133.854
lcl|CP001868.2_cds_AFK18906.1_1159 [gene=phoU] [locus_tag=HFX_1193] [protein=transport system regulatory protein] [protein_id=AFK18906.1] [location=1131099..1132130] [gbkey=CDS]	34.1311
lcl|CP001868.2_cds_AFK18907.1_1160 [locus_tag=HFX_1194] [protein=hypothetical protein] [protein_id=AFK18907.1] [location=complement(1132172..1132555)] [gbkey=CDS]	333.737
lcl|CP001868.2_cds_AFK18908.1_1161 [locus_tag=HFX_1195] [protein=conserved secreted protein] [protein_id=AFK18908.1] [location=complement(1132768..1133976)] [gbkey=CDS]	27.3019
lcl|CP001868.2_cds_AFK18909.1_1162 [locus_tag=HFX_1196] [protein=hypothetical protein] [protein_id=AFK18909.1] [location=1134170..1134352] [gbkey=CDS]	84.7383
lcl|CP001868.2_cds_AFK18910.1_1163 [locus_tag=HFX_1197] [protein=hypothetical protein] [protein_id=AFK18910.1] [location=1134403..1134627] [gbkey=CDS]	774.863
lcl|CP001868.2_cds_AFK18911.1_1164 [locus_tag=HFX_1198] [protein=hypothetical protein] [protein_id=AFK18911.1] [location=1134671..1135102] [gbkey=CDS]	255.631
lcl|CP001868.2_cds_AFK18912.1_1165 [gene=putA] [locus_tag=HFX_1199] [protein=aldehyde dehydrogenase (NAD+)] [protein_id=AFK18912.1] [location=complement(1135538..1137061)] [gbkey=CDS]	118.033
lcl|CP001868.2_cds_AFK18913.2_1166 [locus_tag=HFX_1200] [protein=transcription regulator] [protein_id=AFK18913.2] [location=1137224..1137943] [gbkey=CDS]	65.6898
lcl|CP001868.2_cds_AFK18914.1_1167 [gene=yusM] [locus_tag=HFX_1201] [protein=proline dehydrogenase] [protein_id=AFK18914.1] [location=complement(1137965..1138804)] [gbkey=CDS]	80.8321
lcl|CP001868.2_cds_AFK18915.1_1168 [gene=livK] [locus_tag=HFX_1202] [protein=amino acid-binding protein] [protein_id=AFK18915.1] [location=1138972..1140282] [gbkey=CDS]	11.744
lcl|CP001868.2_cds_AFK18916.1_1169 [gene=livH-6] [locus_tag=HFX_1203] [protein=branched chain amino acid transporter permease protein] [protein_id=AFK18916.1] [location=1140341..1141282] [gbkey=CDS]	24.3401
lcl|CP001868.2_cds_AFK18917.1_1170 [gene=livM-5] [locus_tag=HFX_1204] [protein=branched-chain amino acid ABC transporter permease protein] [protein_id=AFK18917.1] [location=1141279..1142427] [gbkey=CDS]	36.3433
lcl|CP001868.2_cds_AFK18918.1_1171 [gene=livG-6] [locus_tag=HFX_1205] [protein=branched-chain amino acid ABC transporter ATP-binding protein] [protein_id=AFK18918.1] [location=1142424..1143230] [gbkey=CDS]	48.5884
lcl|CP001868.2_cds_AFK18919.1_1172 [gene=livF-6] [locus_tag=HFX_1206] [protein=branched-chain amino acid ABC transporter ATP-binding protein] [protein_id=AFK18919.1] [location=1143227..1143964] [gbkey=CDS]	43.3755
lcl|CP001868.2_cds_AFK18920.1_1173 [locus_tag=HFX_1207] [protein=hypothetical protein] [protein_id=AFK18920.1] [location=complement(1144063..1144860)] [gbkey=CDS]	784.378
lcl|CP001868.2_cds_AFK18921.1_1174 [gene=usp] [locus_tag=HFX_1208] [protein=stress response protein] [protein_id=AFK18921.1] [location=complement(1144899..1145336)] [gbkey=CDS]	3119.12
lcl|CP001868.2_cds_AFK18922.1_1175 [gene=acd] [locus_tag=HFX_1209] [protein=putative acyl/butyryl-CoA dehydrogenase] [protein_id=AFK18922.1] [location=1145568..1146710] [gbkey=CDS]	87.7011
lcl|CP001868.2_cds_AFK18923.1_1176 [gene=flaD] [locus_tag=HFX_1210] [protein=fla cluster protein flaD] [protein_id=AFK18923.1] [location=complement(1146746..1147192)] [gbkey=CDS]	312.471
lcl|CP001868.2_cds_AFK18924.1_1177 [gene=baeS] [locus_tag=HFX_1211] [protein=PAS domain S-box] [protein_id=AFK18924.1] [location=1147520..1149619] [gbkey=CDS]	45.7829
lcl|CP001868.2_cds_AFK18925.1_1178 [locus_tag=HFX_1212] [protein=hypothetical protein] [protein_id=AFK18925.1] [location=complement(1149706..1150773)] [gbkey=CDS]	37.7514
lcl|CP001868.2_cds_AFK18926.1_1179 [gene=flaD] [locus_tag=HFX_1213] [protein=fla cluster protein flaD] [protein_id=AFK18926.1] [location=complement(1150888..1151388)] [gbkey=CDS]	467.822
lcl|CP001868.2_cds_AFK18927.2_1180 [gene=cheD] [locus_tag=HFX_1214] [protein=chemoreceptor glutamine deamidase CheD / chemotaxis protein CheD] [protein_id=AFK18927.2] [location=complement(1151691..1152200)] [gbkey=CDS]	36.2701
lcl|CP001868.2_cds_AFK18928.1_1181 [gene=cheA1] [locus_tag=HFX_1215] [protein=chemotaxis protein CheC, inhibitor of MCP methylation] [protein_id=AFK18928.1] [location=complement(1152225..1153412)] [gbkey=CDS]	80.3699
lcl|CP001868.2_cds_AFK18929.2_1182 [gene=cheY] [locus_tag=HFX_1216] [protein=response regulator cheY] [protein_id=AFK18929.2] [location=complement(1153409..1153777)] [gbkey=CDS]	120.371
lcl|CP001868.2_cds_AFK18930.1_1183 [locus_tag=HFX_1217] [protein=hypothetical protein] [protein_id=AFK18930.1] [location=complement(1153942..1154586)] [gbkey=CDS]	65.2569
lcl|CP001868.2_cds_AFK18931.1_1184 [gene=arsR] [locus_tag=HFX_1218] [protein=putative transcriptional regulator, ArsR family] [protein_id=AFK18931.1] [location=1154727..1155065] [gbkey=CDS]	53.5855
lcl|CP001868.2_cds_AFK18932.1_1185 [gene=flgB2] [locus_tag=HFX_1219] [protein=flagellin B2] [protein_id=AFK18932.1] [location=1155279..1155953] [gbkey=CDS]	102.068
lcl|CP001868.2_cds_AFK18933.1_1186 [gene=flgB3] [locus_tag=HFX_1220] [protein=flagellin B3] [protein_id=AFK18933.1] [location=1155964..1156587] [gbkey=CDS]	75.0859
lcl|CP001868.2_cds_AFK18934.1_1187 [locus_tag=HFX_1221] [protein=hypothetical protein] [protein_id=AFK18934.1] [location=1156682..1156951] [gbkey=CDS]	18.4608
lcl|CP001868.2_cds_AFK18935.1_1188 [gene=kaiC1] [locus_tag=HFX_1222] [protein=circadian regulator] [protein_id=AFK18935.1] [location=complement(1156864..1157604)] [gbkey=CDS]	119.584
lcl|CP001868.2_cds_AFK18936.1_1189 [gene=fapE1] [locus_tag=HFX_1223] [protein=flagella-related protein E] [protein_id=AFK18936.1] [location=1157983..1159353] [gbkey=CDS]	83.6999
lcl|CP001868.2_cds_AFK18937.1_1190 [gene=flaF] [locus_tag=HFX_1224] [protein=fla cluster protein flaF] [protein_id=AFK18937.1] [location=1159337..1159774] [gbkey=CDS]	124.421
lcl|CP001868.2_cds_AFK18938.1_1191 [gene=flaG] [locus_tag=HFX_1225] [protein=fla cluster protein flaG] [protein_id=AFK18938.1] [location=1159775..1160224] [gbkey=CDS]	117.411
lcl|CP001868.2_cds_AFK18939.1_1192 [gene=flaH] [locus_tag=HFX_1226] [protein=flagella-related protein H] [protein_id=AFK18939.1] [location=1160221..1160973] [gbkey=CDS]	8.2375
lcl|CP001868.2_cds_AFK18940.1_1193 [gene=gspE3] [locus_tag=HFX_1227] [protein=type II secretion system protein] [protein_id=AFK18940.1] [location=1160974..1162638] [gbkey=CDS]	38.2522
lcl|CP001868.2_cds_AFK18941.1_1194 [gene=fapJ] [locus_tag=HFX_1228] [protein=flagellar assembly protein J] [protein_id=AFK18941.1] [location=1162643..1164385] [gbkey=CDS]	10.0407
lcl|CP001868.2_cds_AFK18942.1_1195 [locus_tag=HFX_1229] [protein=hypothetical protein] [protein_id=AFK18942.1] [location=1164382..1165494] [gbkey=CDS]	18.212
lcl|CP001868.2_cds_AFK18943.1_1196 [locus_tag=HFX_1230] [protein=hypothetical protein] [protein_id=AFK18943.1] [location=complement(1165820..1166686)] [gbkey=CDS]	24.0183
lcl|CP001868.2_cds_AFK18944.1_1197 [gene=cheR] [locus_tag=HFX_1231] [protein=chemotaxis protein methyltransferase CheR] [protein_id=AFK18944.1] [location=complement(1166690..1167529)] [gbkey=CDS]	121.314
lcl|CP001868.2_cds_AFK18945.1_1198 [gene=cheA] [locus_tag=HFX_1232] [protein=taxis sensor histidine kinase cheA / two-component system, chemotaxis family, sensor kinase CheA] [protein_id=AFK18945.1] [location=complement(1167529..1169799)] [gbkey=CDS]	29.4105
lcl|CP001868.2_cds_AFK18946.2_1199 [gene=cheB] [locus_tag=HFX_1233] [protein=chemotaxis response regulator containing a CheY-like receiver domain and a methylesterase domain / protein-glutamate methylesterase, two-component system, chemotaxis family, response regulator CheB] [protein_id=AFK18946.2] [location=complement(1169802..1170902)] [gbkey=CDS]	177.566
lcl|CP001868.2_cds_AFK18947.2_1200 [gene=cheW1] [locus_tag=HFX_1234] [protein=chemotaxis protein CheW] [protein_id=AFK18947.2] [location=1171180..1171623] [gbkey=CDS]	679.559
lcl|CP001868.2_cds_AFK18948.1_1201 [gene=uraA] [locus_tag=HFX_1235] [protein=xanthine/uracil permease family protein] [protein_id=AFK18948.1] [location=1171899..1173491] [gbkey=CDS]	86.8459
lcl|CP001868.2_cds_AFK18949.1_1202 [gene=hcpG] [locus_tag=HFX_1236] [protein=halocyanin hcpG] [protein_id=AFK18949.1] [location=1173695..1176151] [gbkey=CDS]	290.234
lcl|CP001868.2_cds_AFK18950.1_1203 [gene=mscS] [locus_tag=HFX_1237] [protein=mechanosensitive ion channel] [protein_id=AFK18950.1] [location=complement(1176465..1177655)] [gbkey=CDS]	66.3102
lcl|CP001868.2_cds_AFK18951.1_1204 [locus_tag=HFX_1238] [protein=putative membrane-bound metal-dependent hydrolase] [protein_id=AFK18951.1] [location=1177770..1178264] [gbkey=CDS]	109.422
lcl|CP001868.2_cds_AFK18952.1_1205 [locus_tag=HFX_1239] [protein=hypothetical protein] [protein_id=AFK18952.1] [location=1178342..1178923] [gbkey=CDS]	273.487
lcl|CP001868.2_cds_AFK18953.1_1206 [gene=cspD1] [locus_tag=HFX_1240] [protein=cold shock protein] [protein_id=AFK18953.1] [location=1179006..1179200] [gbkey=CDS]	2762.88
lcl|CP001868.2_cds_AFK18954.1_1207 [gene=camH3] [locus_tag=HFX_1241] [protein=creatinine amidohydrolase] [protein_id=AFK18954.1] [location=complement(1179325..1180119)] [gbkey=CDS]	226.407
lcl|CP001868.2_cds_AFK18955.2_1208 [gene=acs] [locus_tag=HFX_1242] [protein=acyl-CoA synthetase] [protein_id=AFK18955.2] [location=complement(1180176..1181783)] [gbkey=CDS]	194.734
lcl|CP001868.2_cds_AFK18956.1_1209 [locus_tag=HFX_1243] [protein=hypothetical protein] [protein_id=AFK18956.1] [location=complement(1181850..1182980)] [gbkey=CDS]	7517.73
lcl|CP001868.2_cds_AFK18957.2_1210 [locus_tag=HFX_1244] [protein=putative NAD(P)H-dependent xylose reductase] [protein_id=AFK18957.2] [location=1183141..1184115] [gbkey=CDS]	214.6
lcl|CP001868.2_cds_AFK18958.1_1211 [locus_tag=HFX_1245] [protein=hypothetical protein] [protein_id=AFK18958.1] [location=1184153..1184647] [gbkey=CDS]	132.918
lcl|CP001868.2_cds_AFK18959.1_1212 [locus_tag=HFX_1246] [protein=sugar transporter] [protein_id=AFK18959.1] [location=complement(1184623..1185831)] [gbkey=CDS]	68.1631
lcl|CP001868.2_cds_AFK18960.1_1213 [locus_tag=HFX_1247] [protein=hypothetical protein] [protein_id=AFK18960.1] [location=complement(1185906..1186976)] [gbkey=CDS]	80.2555
lcl|CP001868.2_cds_AFK18961.1_1214 [locus_tag=HFX_1248] [protein=regulatory protein PrrC] [protein_id=AFK18961.1] [location=complement(1186976..1187647)] [gbkey=CDS]	219.882
lcl|CP001868.2_cds_AFK18962.1_1215 [locus_tag=HFX_1249] [protein=hypothetical protein] [protein_id=AFK18962.1] [location=1187790..1189088] [gbkey=CDS]	527.903
lcl|CP001868.2_cds_AFK18963.1_1216 [gene=dsbD] [locus_tag=HFX_1250] [protein=cytochrome c biogenesis protein] [protein_id=AFK18963.1] [location=complement(1189125..1189811)] [gbkey=CDS]	72.2311
lcl|CP001868.2_cds_AFK18964.1_1217 [gene=trxA] [locus_tag=HFX_1251] [protein=thioredoxin] [protein_id=AFK18964.1] [location=complement(1189811..1190389)] [gbkey=CDS]	300.921
lcl|CP001868.2_cds_AFK18965.1_1218 [gene=dsbG] [locus_tag=HFX_1252] [protein=protein-disulfide isomerase] [protein_id=AFK18965.1] [location=complement(1190523..1191242)] [gbkey=CDS]	134.149
lcl|CP001868.2_cds_AFK18966.1_1219 [locus_tag=HFX_1254] [protein=hypothetical protein] [protein_id=AFK18966.1] [location=complement(1191273..1191443)] [gbkey=CDS]	23.9667
lcl|CP001868.2_cds_AFK18967.2_1220 [gene=fdx] [locus_tag=HFX_1253] [protein=ferredoxin I] [protein_id=AFK18967.2] [location=1191351..1191683] [gbkey=CDS]	66.1929
lcl|CP001868.2_cds_AFK18968.1_1221 [gene=mutT1] [locus_tag=HFX_1255] [protein=Mut/nudix family protein / 7,8-dihydro-8-oxoguanine triphosphatase] [protein_id=AFK18968.1] [location=complement(1191711..1192280)] [gbkey=CDS]	59.6577
lcl|CP001868.2_cds_AFK18969.1_1222 [locus_tag=HFX_1256] [protein=hypothetical protein] [protein_id=AFK18969.1] [location=1192440..1192646] [gbkey=CDS]	95.7823
lcl|CP001868.2_cds_AFK18970.1_1223 [locus_tag=HFX_1257] [protein=hypothetical protein] [protein_id=AFK18970.1] [location=1192682..1193110] [gbkey=CDS]	441.511
lcl|CP001868.2_cds_AFK18971.1_1224 [gene=bcp] [locus_tag=HFX_1258] [protein=Peroxiredoxin] [protein_id=AFK18971.1] [location=complement(1193258..1193821)] [gbkey=CDS]	857.84
lcl|CP001868.2_cds_AFK18972.1_1225 [locus_tag=HFX_1259] [protein=protein of unknown function DUF6 transmembrane] [protein_id=AFK18972.1] [location=complement(1193934..1194359)] [gbkey=CDS]	9.8805
lcl|CP001868.2_cds_AFK18973.1_1226 [locus_tag=HFX_1260] [protein=hypothetical protein] [protein_id=AFK18973.1] [location=1194569..1194766] [gbkey=CDS]	54.8231
lcl|CP001868.2_cds_AFK18974.1_1227 [locus_tag=HFX_1261] [protein=hypothetical protein] [protein_id=AFK18974.1] [location=complement(1194848..1195303)] [gbkey=CDS]	56.84
lcl|CP001868.2_cds_AFK18975.1_1228 [locus_tag=HFX_1262] [protein=hypothetical protein] [protein_id=AFK18975.1] [location=1195431..1195643] [gbkey=CDS]	44.722
lcl|CP001868.2_cds_AFK18976.1_1229 [gene=tp21] [locus_tag=HFX_1263] [protein=major facilitator superfamily transporter] [protein_id=AFK18976.1] [location=complement(1195640..1196878)] [gbkey=CDS]	63.6519
lcl|CP001868.2_cds_AFK18977.1_1230 [locus_tag=HFX_1264] [protein=hypothetical protein] [protein_id=AFK18977.1] [location=complement(1196964..1197848)] [gbkey=CDS]	55.5703
lcl|CP001868.2_cds_AFK18978.1_1231 [gene=moxR4] [locus_tag=HFX_1265] [protein=methanol dehydrogenase regulatory protein] [protein_id=AFK18978.1] [location=complement(1197845..1198894)] [gbkey=CDS]	37.6601
lcl|CP001868.2_cds_AFK18979.1_1232 [locus_tag=HFX_1266] [protein=hypothetical protein] [protein_id=AFK18979.1] [location=complement(1198887..1199768)] [gbkey=CDS]	89.039
lcl|CP001868.2_cds_AFK18980.1_1233 [gene=smc] [locus_tag=HFX_1267] [protein=chromosome partition protein] [protein_id=AFK18980.1] [location=complement(1199833..1200432)] [gbkey=CDS]	52.2442
lcl|CP001868.2_cds_AFK18981.1_1234 [locus_tag=HFX_1268] [protein=hypothetical protein] [protein_id=AFK18981.1] [location=complement(1200429..1202831)] [gbkey=CDS]	131.231
lcl|CP001868.2_cds_AFK18982.1_1235 [locus_tag=HFX_1269] [protein=hypothetical protein] [protein_id=AFK18982.1] [location=complement(1202831..1204627)] [gbkey=CDS]	63.6113
lcl|CP001868.2_cds_AFK18983.1_1236 [gene=nhaC] [locus_tag=HFX_1270] [protein=Na+/H+ antiporter] [protein_id=AFK18983.1] [location=1204833..1206287] [gbkey=CDS]	97.0622
lcl|CP001868.2_cds_AFK18984.1_1237 [locus_tag=HFX_1271] [protein=hypothetical protein] [protein_id=AFK18984.1] [location=complement(1206330..1206833)] [gbkey=CDS]	99.1171
lcl|CP001868.2_cds_AFK18985.1_1238 [locus_tag=HFX_1272] [protein=hypothetical protein] [protein_id=AFK18985.1] [location=complement(1206908..1207528)] [gbkey=CDS]	214.574
lcl|CP001868.2_cds_AFK18986.1_1239 [locus_tag=HFX_1273] [protein=hypothetical protein] [protein_id=AFK18986.1] [location=complement(1207525..1208142)] [gbkey=CDS]	285.157
lcl|CP001868.2_cds_AFK18987.1_1240 [gene=lrp] [locus_tag=HFX_1274] [protein=Lrp/AsnC family transcription regulator] [protein_id=AFK18987.1] [location=1208299..1208784] [gbkey=CDS]	1170.33
lcl|CP001868.2_cds_AFK18988.1_1241 [gene=aspC] [locus_tag=HFX_1275] [protein=PLP-dependent aminotransferase ( aspartate aminotransferase )] [protein_id=AFK18988.1] [location=1208781..1209932] [gbkey=CDS]	1302.74
lcl|CP001868.2_cds_AFK18989.1_1242 [gene=usp1] [locus_tag=HFX_1276] [protein=universal stress protein UspA-like protein] [protein_id=AFK18989.1] [location=1210077..1210502] [gbkey=CDS]	3.9002
lcl|CP001868.2_cds_AFK18990.1_1243 [locus_tag=HFX_1277] [protein=hypothetical protein] [protein_id=AFK18990.1] [location=1210642..1211352] [gbkey=CDS]	129.927
lcl|CP001868.2_cds_AFK18991.2_1244 [locus_tag=HFX_1278] [protein=hypothetical protein] [protein_id=AFK18991.2] [location=1211403..1213505] [gbkey=CDS]	231.748
lcl|CP001868.2_cds_AFK18992.1_1245 [gene=cheY] [locus_tag=HFX_1279] [protein=HoxA-like transcriptional regulator] [protein_id=AFK18992.1] [location=complement(1213824..1214414)] [gbkey=CDS]	2466.44
lcl|CP001868.2_cds_AFK18993.2_1246 [locus_tag=HFX_1280] [protein=hypothetical protein] [protein_id=AFK18993.2] [location=complement(1214602..1215675)] [gbkey=CDS]	53.0105
lcl|CP001868.2_cds_AFK18994.1_1247 [gene=phaB1] [locus_tag=HFX_1281] [protein=3-ketoacyl-acyl carrier protein reductase (PhaB)] [protein_id=AFK18994.1] [location=complement(1216711..1217448)] [gbkey=CDS]	53.4314
lcl|CP001868.2_cds_AFK18995.1_1248 [gene=guaB] [locus_tag=HFX_1282] [protein=IMP dehydrogenase] [protein_id=AFK18995.1] [location=complement(1217671..1219167)] [gbkey=CDS]	152.348
lcl|CP001868.2_cds_AFK18996.2_1249 [locus_tag=HFX_1283] [protein=hypothetical protein] [protein_id=AFK18996.2] [location=1219616..1219819] [gbkey=CDS]	6183.3
lcl|CP001868.2_cds_AFK18997.1_1250 [locus_tag=HFX_1284] [protein=hypothetical protein] [protein_id=AFK18997.1] [location=1219904..1220824] [gbkey=CDS]	1321.48
lcl|CP001868.2_cds_AFK18998.1_1251 [locus_tag=HFX_1285] [protein=hypothetical protein] [protein_id=AFK18998.1] [location=1220911..1221297] [gbkey=CDS]	305.677
lcl|CP001868.2_cds_AFK18999.2_1252 [locus_tag=HFX_1286] [protein=hypothetical protein] [protein_id=AFK18999.2] [location=1221371..1221598] [gbkey=CDS]	32.5494
lcl|CP001868.2_cds_AFK19000.1_1253 [locus_tag=HFX_1288] [protein=hypothetical protein] [protein_id=AFK19000.1] [location=1221923..1222390] [gbkey=CDS]	151.474
lcl|CP001868.2_cds_AFK19001.1_1254 [locus_tag=HFX_1289] [protein=hypothetical protein] [protein_id=AFK19001.1] [location=1222387..1222947] [gbkey=CDS]	35.737
lcl|CP001868.2_cds_AFK19002.1_1255 [locus_tag=HFX_1290] [protein=hypothetical protein] [protein_id=AFK19002.1] [location=1223160..1223525] [gbkey=CDS]	7.5659
lcl|CP001868.2_cds_AFK19003.1_1256 [locus_tag=HFX_1291] [protein=hypothetical protein] [protein_id=AFK19003.1] [location=1223522..1225648] [gbkey=CDS]	52.1799
lcl|CP001868.2_cds_AFK19004.1_1257 [locus_tag=HFX_1292] [protein=hypothetical protein] [protein_id=AFK19004.1] [location=1226029..1226550] [gbkey=CDS]	44.3485
lcl|CP001868.2_cds_AFK19005.1_1258 [locus_tag=HFX_1293] [protein=hypothetical protein] [protein_id=AFK19005.1] [location=complement(1226617..1226820)] [gbkey=CDS]	348.584
lcl|CP001868.2_cds_AFK19006.1_1259 [locus_tag=HFX_1294] [protein=putative phage integrase] [protein_id=AFK19006.1] [location=complement(1226915..1227535)] [gbkey=CDS]	31.5707
lcl|CP001868.2_cds_AFK19007.1_1260 [locus_tag=HFX_1295] [protein=hypothetical protein] [protein_id=AFK19007.1] [location=complement(1227716..1229266)] [gbkey=CDS]	7.9271
lcl|CP001868.2_cds_AFK19008.1_1261 [locus_tag=HFX_1296] [protein=hypothetical protein] [protein_id=AFK19008.1] [location=1231011..1231271] [gbkey=CDS]	4.2439
lcl|CP001868.2_cds_AFK19009.1_1262 [locus_tag=HFX_1297] [protein=hypothetical protein] [protein_id=AFK19009.1] [location=complement(1231477..1231665)] [gbkey=CDS]	6.4466
lcl|CP001868.2_cds_AFK19010.1_1263 [locus_tag=HFX_1298] [protein=hypothetical protein] [protein_id=AFK19010.1] [location=complement(1231881..1232168)] [gbkey=CDS]	4.9998
lcl|CP001868.2_cds_AFK19011.1_1264 [locus_tag=HFX_1299] [protein=hypothetical protein] [protein_id=AFK19011.1] [location=complement(1232401..1232925)] [gbkey=CDS]	8.8612
lcl|CP001868.2_cds_AFK19012.1_1265 [locus_tag=HFX_1300] [protein=hypothetical protein] [protein_id=AFK19012.1] [location=complement(1233088..1234041)] [gbkey=CDS]	6.9664
lcl|CP001868.2_cds_AFK19013.1_1266 [locus_tag=HFX_1301] [protein=hypothetical protein] [protein_id=AFK19013.1] [location=complement(1234038..1234604)] [gbkey=CDS]	0.3907
lcl|CP001868.2_cds_AFK19014.1_1267 [locus_tag=HFX_1302] [protein=hypothetical protein] [protein_id=AFK19014.1] [location=complement(1234594..1234845)] [gbkey=CDS]	1.7582
lcl|CP001868.2_cds_AFK19015.1_1268 [locus_tag=HFX_1303] [protein=hypothetical protein] [protein_id=AFK19015.1] [location=1235032..1235529] [gbkey=CDS]	3.1139
lcl|CP001868.2_cds_AFK19016.1_1269 [locus_tag=HFX_1304] [protein=hypothetical protein] [protein_id=AFK19016.1] [location=1235577..1236005] [gbkey=CDS]	4.3893
lcl|CP001868.2_cds_AFK19017.1_1270 [locus_tag=HFX_1305] [protein=hypothetical protein] [protein_id=AFK19017.1] [location=1236002..1236301] [gbkey=CDS]	3.323
lcl|CP001868.2_cds_AFK19018.1_1271 [locus_tag=HFX_1306] [protein=hypothetical protein] [protein_id=AFK19018.1] [location=1236301..1236891] [gbkey=CDS]	5.81
lcl|CP001868.2_cds_AFK19019.1_1272 [locus_tag=HFX_1307] [protein=hypothetical protein] [protein_id=AFK19019.1] [location=1236898..1237764] [gbkey=CDS]	1.6608
lcl|CP001868.2_cds_AFK19020.1_1273 [locus_tag=HFX_1308] [protein=hypothetical protein] [protein_id=AFK19020.1] [location=1237765..1238223] [gbkey=CDS]	2.1719
lcl|CP001868.2_cds_AFK19021.1_1274 [locus_tag=HFX_1309] [protein=hypothetical protein] [protein_id=AFK19021.1] [location=1238224..1241004] [gbkey=CDS]	7.4082
lcl|CP001868.2_cds_AFK19022.1_1275 [locus_tag=HFX_1310] [protein=hypothetical protein] [protein_id=AFK19022.1] [location=1241004..1241258] [gbkey=CDS]	23.4561
lcl|CP001868.2_cds_AFK19023.1_1276 [locus_tag=HFX_1312] [protein=hypothetical protein] [protein_id=AFK19023.1] [location=1241530..1242156] [gbkey=CDS]	5.4764
lcl|CP001868.2_cds_AFK19024.1_1277 [locus_tag=HFX_1313] [protein=hypothetical protein] [protein_id=AFK19024.1] [location=1242223..1244286] [gbkey=CDS]	17.9779
lcl|CP001868.2_cds_AFK19025.1_1278 [locus_tag=HFX_1314] [protein=hypothetical protein] [protein_id=AFK19025.1] [location=1244658..1244951] [gbkey=CDS]	8.6653
lcl|CP001868.2_cds_AFK19026.1_1279 [locus_tag=HFX_1316] [protein=hypothetical protein] [protein_id=AFK19026.1] [location=complement(1244783..1245088)] [gbkey=CDS]	1.8099
lcl|CP001868.2_cds_AFK19028.1_1281 [locus_tag=HFX_1317] [protein=hypothetical protein] [protein_id=AFK19028.1] [location=1245190..1245543] [gbkey=CDS]	8.4482
lcl|CP001868.2_cds_AFK19029.1_1282 [locus_tag=HFX_1318] [protein=hypothetical protein] [protein_id=AFK19029.1] [location=1246636..1247463] [gbkey=CDS]	72.3719
lcl|CP001868.2_cds_AFK19030.1_1283 [gene=pkn-2] [locus_tag=HFX_1319] [protein=putative cell surface protein or serine/threonine protein kinase-related protein] [protein_id=AFK19030.1] [location=1247727..1248704] [gbkey=CDS]	19.3669
lcl|CP001868.2_cds_AFK19031.1_1284 [gene=cdc6E] [locus_tag=HFX_1320] [protein=cell division control protein 6] [protein_id=AFK19031.1] [location=1249583..1250587] [gbkey=CDS]	37.4728
lcl|CP001868.2_cds_AFK19032.1_1285 [locus_tag=HFX_1321] [protein=hypothetical protein] [protein_id=AFK19032.1] [location=1250644..1250898] [gbkey=CDS]	2.6062
lcl|CP001868.2_cds_AFK19033.1_1286 [locus_tag=HFX_1322] [protein=hypothetical protein] [protein_id=AFK19033.1] [location=1250951..1251277] [gbkey=CDS]	17.614
lcl|CP001868.2_cds_AFK19034.1_1287 [locus_tag=HFX_1323] [protein=hypothetical protein] [protein_id=AFK19034.1] [location=1251274..1251780] [gbkey=CDS]	10.2682
lcl|CP001868.2_cds_AFK19035.1_1288 [locus_tag=HFX_1324] [protein=hypothetical protein] [protein_id=AFK19035.1] [location=complement(1251869..1252318)] [gbkey=CDS]	18.4608
lcl|CP001868.2_cds_AFK19036.1_1289 [locus_tag=HFX_1325] [protein=hypothetical protein] [protein_id=AFK19036.1] [location=1252363..1252566] [gbkey=CDS]	10.3164
lcl|CP001868.2_cds_AFK19037.1_1290 [locus_tag=HFX_1326] [protein=hypothetical protein] [protein_id=AFK19037.1] [location=complement(1252824..1253336)] [gbkey=CDS]	5.8297
lcl|CP001868.2_cds_AFK19038.1_1291 [locus_tag=HFX_1327] [protein=hypothetical protein] [protein_id=AFK19038.1] [location=1253714..1253932] [gbkey=CDS]	2.5289
lcl|CP001868.2_cds_AFK19039.1_1292 [locus_tag=HFX_1328] [protein=phage PhiH1 repressor protein-like protein] [protein_id=AFK19039.1] [location=complement(1253971..1254219)] [gbkey=CDS]	30.6939
lcl|CP001868.2_cds_AFK19040.1_1293 [locus_tag=HFX_1329] [protein=phage PhiH1 repressor protein] [protein_id=AFK19040.1] [location=complement(1254247..1254525)] [gbkey=CDS]	257.261
lcl|CP001868.2_cds_AFK19041.1_1294 [locus_tag=HFX_1330] [protein=hypothetical protein] [protein_id=AFK19041.1] [location=1254715..1254918] [gbkey=CDS]	23.8905
lcl|CP001868.2_cds_AFK19042.1_1295 [locus_tag=HFX_1331] [protein=DNA binding domain-containing protein] [protein_id=AFK19042.1] [location=1254922..1255677] [gbkey=CDS]	3.0768
lcl|CP001868.2_cds_AFK19043.1_1296 [locus_tag=HFX_1332] [protein=hypothetical protein] [protein_id=AFK19043.1] [location=1255731..1256447] [gbkey=CDS]	2.9352
lcl|CP001868.2_cds_AFK19044.1_1297 [locus_tag=HFX_1333] [protein=hypothetical protein] [protein_id=AFK19044.1] [location=1256444..1256761] [gbkey=CDS]	34.1351
lcl|CP001868.2_cds_AFK19045.1_1298 [locus_tag=HFX_1334] [protein=hypothetical protein] [protein_id=AFK19045.1] [location=1256754..1257053] [gbkey=CDS]	2.5845
lcl|CP001868.2_cds_AFK19046.2_1299 [locus_tag=HFX_1335] [protein=phage integrase/site-specific recombinase] [protein_id=AFK19046.2] [location=1257050..1258084] [gbkey=CDS]	11.3441
lcl|CP001868.2_cds_AFK19047.1_1300 [locus_tag=HFX_1336] [protein=hypothetical protein] [protein_id=AFK19047.1] [location=1260496..1260699] [gbkey=CDS]	5.9726
lcl|CP001868.2_cds_AFK19048.1_1301 [locus_tag=HFX_1337] [protein=hypothetical protein] [protein_id=AFK19048.1] [location=complement(1260580..1260978)] [gbkey=CDS]	33.868
lcl|CP001868.2_cds_AFK19049.1_1302 [locus_tag=HFX_1338] [protein=hypothetical protein] [protein_id=AFK19049.1] [location=1261432..1261701] [gbkey=CDS]	171.071
lcl|CP001868.2_cds_AFK19050.1_1303 [locus_tag=HFX_1339] [protein=hypothetical protein] [protein_id=AFK19050.1] [location=complement(1262127..1262774)] [gbkey=CDS]	91.4495
lcl|CP001868.2_cds_AFK19051.1_1304 [gene=hcp9] [locus_tag=HFX_1340] [protein=halocyanin precursor-like protein] [protein_id=AFK19051.1] [location=1263206..1264150] [gbkey=CDS]	30.1234
lcl|CP001868.2_cds_AFK19052.1_1305 [gene=arsR] [locus_tag=HFX_1341] [protein=putative transcriptional regulator, ArsR family] [protein_id=AFK19052.1] [location=1264366..1264728] [gbkey=CDS]	12.8158
lcl|CP001868.2_cds_AFK19053.1_1306 [locus_tag=HFX_1342] [protein=hypothetical protein] [protein_id=AFK19053.1] [location=1264725..1265015] [gbkey=CDS]	25.122
lcl|CP001868.2_cds_AFK19054.1_1307 [locus_tag=HFX_1343] [protein=ubiquinone/menaquinone biosynthesis methyltransferase UbiE] [protein_id=AFK19054.1] [location=complement(1265949..1266557)] [gbkey=CDS]	20.9162
lcl|CP001868.2_cds_AFK19055.1_1308 [gene=folA] [locus_tag=HFX_1344] [protein=dihydrofolate reductase] [protein_id=AFK19055.1] [location=1266734..1267219] [gbkey=CDS]	31.2239
lcl|CP001868.2_cds_AFK19056.1_1309 [locus_tag=HFX_1345] [protein=major facilitator superfamily transporter quinolone resistance protein] [protein_id=AFK19056.1] [location=1267284..1268564] [gbkey=CDS]	32.3389
lcl|CP001868.2_cds_AFK19057.1_1310 [locus_tag=HFX_1346] [protein=putative redox sensing protein] [protein_id=AFK19057.1] [location=1268619..1269758] [gbkey=CDS]	26.8168
lcl|CP001868.2_cds_AFK19058.1_1311 [locus_tag=HFX_1347] [protein=glycosyl transferase group 1] [protein_id=AFK19058.1] [location=complement(1269777..1270841)] [gbkey=CDS]	70.6192
lcl|CP001868.2_cds_AFK19059.1_1312 [locus_tag=HFX_1348] [protein=6-pyruvoyltetrahydropterin synthase] [protein_id=AFK19059.1] [location=complement(1270843..1271220)] [gbkey=CDS]	18.1678
lcl|CP001868.2_cds_AFK19060.1_1313 [gene=adh7] [locus_tag=HFX_1349] [protein=putative zinc-binding dehydrogenase] [protein_id=AFK19060.1] [location=complement(1271227..1272225)] [gbkey=CDS]	405.917
lcl|CP001868.2_cds_AFK19061.2_1314 [locus_tag=HFX_1350] [protein=GTP cyclohydrolase IIa] [protein_id=AFK19061.2] [location=complement(1272229..1273014)] [gbkey=CDS]	1826.92
lcl|CP001868.2_cds_AFK19062.1_1315 [gene=nagD] [locus_tag=HFX_1351] [protein=putative sugar phosphatase of HAD superfamily] [protein_id=AFK19062.1] [location=1273534..1274313] [gbkey=CDS]	230.192
lcl|CP001868.2_cds_AFK19063.1_1316 [gene=pfpI] [locus_tag=HFX_1352] [protein=putative intracellular protease] [protein_id=AFK19063.1] [location=1274422..1275018] [gbkey=CDS]	1139.19
lcl|CP001868.2_cds_AFK19064.1_1317 [locus_tag=HFX_1353] [protein=hypothetical protein] [protein_id=AFK19064.1] [location=complement(1275364..1275762)] [gbkey=CDS]	2054.01
lcl|CP001868.2_cds_AFK19065.1_1318 [locus_tag=HFX_1354] [protein=hypothetical protein] [protein_id=AFK19065.1] [location=complement(1275872..1276588)] [gbkey=CDS]	687.454
lcl|CP001868.2_cds_AFK19066.2_1319 [gene=hcpE] [locus_tag=HFX_1355] [protein=2-hydroxyhepta-2,4-diene-1,7-dioate isomerase] [protein_id=AFK19066.2] [location=1276793..1277524] [gbkey=CDS]	118.331
lcl|CP001868.2_cds_AFK19067.1_1320 [locus_tag=HFX_1356] [protein=hypothetical protein] [protein_id=AFK19067.1] [location=1277648..1277863] [gbkey=CDS]	107.688
lcl|CP001868.2_cds_AFK19068.1_1321 [locus_tag=HFX_1357] [protein=hypothetical protein] [protein_id=AFK19068.1] [location=1278014..1278613] [gbkey=CDS]	137.718
lcl|CP001868.2_cds_AFK19069.1_1322 [gene=betA] [locus_tag=HFX_1358] [protein=oxidoreductase-like protein] [protein_id=AFK19069.1] [location=1278606..1280198] [gbkey=CDS]	157.074
lcl|CP001868.2_cds_AFK19070.1_1323 [gene=abc22S] [locus_tag=HFX_1359] [protein=molybdate transport protein] [protein_id=AFK19070.1] [location=1280320..1281273] [gbkey=CDS]	96.6001
lcl|CP001868.2_cds_AFK19071.1_1324 [gene=hisC] [locus_tag=HFX_1360] [protein=histidinol-phosphate aminotransferase] [protein_id=AFK19071.1] [location=1281322..1282407] [gbkey=CDS]	42.9393
lcl|CP001868.2_cds_AFK19072.1_1325 [locus_tag=HFX_1361] [protein=hypothetical protein] [protein_id=AFK19072.1] [location=1282404..1282913] [gbkey=CDS]	47.781
lcl|CP001868.2_cds_AFK19073.1_1326 [gene=pgsA] [locus_tag=HFX_1362] [protein=CDP-diacylglycerol--glycerol-3-phosphate 3-phosphatidyl-transferase] [protein_id=AFK19073.1] [location=1282910..1283512] [gbkey=CDS]	45.3714
lcl|CP001868.2_cds_AFK19074.1_1327 [locus_tag=HFX_1363] [protein=transcriptional regulator, XRE family] [protein_id=AFK19074.1] [location=1284068..1284592] [gbkey=CDS]	1555.99
lcl|CP001868.2_cds_AFK19075.2_1328 [gene=tpiA] [locus_tag=HFX_1365] [protein=triosephosphate isomerase (TIM)] [protein_id=AFK19075.2] [location=1284725..1285369] [gbkey=CDS]	398.926
lcl|CP001868.2_cds_AFK19076.1_1329 [locus_tag=HFX_1366] [protein=hypothetical protein] [protein_id=AFK19076.1] [location=complement(1285463..1287232)] [gbkey=CDS]	76.0336
lcl|CP001868.2_cds_AFK19077.1_1330 [gene=htlD] [locus_tag=HFX_1367] [protein=HTR-like protein] [protein_id=AFK19077.1] [location=1287320..1289173] [gbkey=CDS]	28.8563
lcl|CP001868.2_cds_AFK19078.1_1331 [gene=dinP] [locus_tag=HFX_1368] [protein=DNA polymerase IV (archaeal DinB-like DNA polymerase)] [protein_id=AFK19078.1] [location=complement(1289146..1290480)] [gbkey=CDS]	126.612
lcl|CP001868.2_cds_AFK19079.1_1332 [gene=lrpA1] [locus_tag=HFX_1369] [protein=transcription regulator] [protein_id=AFK19079.1] [location=complement(1290653..1291081)] [gbkey=CDS]	236.763
lcl|CP001868.2_cds_AFK19080.1_1333 [gene=porB] [locus_tag=HFX_1370] [protein=pyruvate--ferredoxin oxidoreductase, beta subunit] [protein_id=AFK19080.1] [location=complement(1291201..1292139)] [gbkey=CDS]	507.467
lcl|CP001868.2_cds_AFK19081.1_1334 [gene=porA] [locus_tag=HFX_1371] [protein=pyruvate--ferredoxin oxidoreductase, alpha subunit] [protein_id=AFK19081.1] [location=complement(1292143..1294038)] [gbkey=CDS]	701.22
lcl|CP001868.2_cds_AFK19082.1_1335 [gene=aroC] [locus_tag=HFX_1372] [protein=chorismate synthase] [protein_id=AFK19082.1] [location=complement(1294238..1295395)] [gbkey=CDS]	138.026
lcl|CP001868.2_cds_AFK19083.1_1336 [locus_tag=HFX_1373] [protein=hypothetical protein] [protein_id=AFK19083.1] [location=1295502..1295981] [gbkey=CDS]	262.375
lcl|CP001868.2_cds_AFK19084.1_1337 [locus_tag=HFX_1374] [protein=type I phosphodiesterase/nucleotide pyrophosphatase] [protein_id=AFK19084.1] [location=complement(1295970..1297205)] [gbkey=CDS]	157.276
lcl|CP001868.2_cds_AFK19085.1_1338 [gene=aroA] [locus_tag=HFX_1375] [protein=3-phosphoshikimate 1-carboxyvinyltransferase] [protein_id=AFK19085.1] [location=complement(1297275..1298567)] [gbkey=CDS]	657.651
lcl|CP001868.2_cds_AFK19087.1_1339 [locus_tag=HFX_1377] [protein=cbs domain containing protein] [protein_id=AFK19087.1] [location=1300384..1300803] [gbkey=CDS]	2008.54
lcl|CP001868.2_cds_AFK19088.1_1340 [gene=pepQ] [locus_tag=HFX_1378] [protein=Xaa-Pro aminopeptidase] [protein_id=AFK19088.1] [location=1300966..1302141] [gbkey=CDS]	261.089
lcl|CP001868.2_cds_AFK19089.1_1341 [locus_tag=HFX_1379] [protein=hypothetical protein] [protein_id=AFK19089.1] [location=complement(1302208..1302732)] [gbkey=CDS]	1859.59
lcl|CP001868.2_cds_AFK19090.1_1342 [gene=fabG1] [locus_tag=HFX_1380] [protein=short-chain family oxidoreductase] [protein_id=AFK19090.1] [location=complement(1302900..1303745)] [gbkey=CDS]	88.6382
lcl|CP001868.2_cds_AFK19091.1_1343 [locus_tag=HFX_1381] [protein=hypothetical protein] [protein_id=AFK19091.1] [location=complement(1303855..1304529)] [gbkey=CDS]	37.5781
lcl|CP001868.2_cds_AFK19092.1_1344 [gene=tyrA] [locus_tag=HFX_1382] [protein=prephenate dehydrogenase] [protein_id=AFK19092.1] [location=1304659..1305444] [gbkey=CDS]	81.1713
lcl|CP001868.2_cds_AFK19093.2_1345 [locus_tag=HFX_1383] [protein=tyrA operon protein] [protein_id=AFK19093.2] [location=1305528..1306931] [gbkey=CDS]	87.4918
lcl|CP001868.2_cds_AFK19094.2_1346 [gene=surE] [locus_tag=HFX_1384] [protein=5'-nucleotidase] [protein_id=AFK19094.2] [location=1307017..1307808] [gbkey=CDS]	144.47
lcl|CP001868.2_cds_AFK19095.1_1347 [gene=yokD] [locus_tag=HFX_1385] [protein=aminoglycoside N3'-acetyltransferase] [protein_id=AFK19095.1] [location=1308177..1308983] [gbkey=CDS]	30.4707
lcl|CP001868.2_cds_AFK19096.1_1348 [gene=osmC] [locus_tag=HFX_1386] [protein=OsmC family protein] [protein_id=AFK19096.1] [location=1309041..1309478] [gbkey=CDS]	44.5083
lcl|CP001868.2_cds_AFK19097.2_1349 [gene=osmC] [locus_tag=HFX_1387] [protein=OsmC family protein] [protein_id=AFK19097.2] [location=complement(1309530..1309955)] [gbkey=CDS]	212.17
lcl|CP001868.2_cds_AFK19098.1_1350 [locus_tag=HFX_1388] [protein=alkylhydroperoxidase like protein, AhpD family] [protein_id=AFK19098.1] [location=complement(1310131..1310544)] [gbkey=CDS]	101.668
lcl|CP001868.2_cds_AFK19099.1_1351 [locus_tag=HFX_1389] [protein=hypothetical protein] [protein_id=AFK19099.1] [location=complement(1310800..1311735)] [gbkey=CDS]	34.9099
lcl|CP001868.2_cds_AFK19100.1_1352 [gene=nikR] [locus_tag=HFX_1390] [protein=transcriptional regulator] [protein_id=AFK19100.1] [location=1311857..1312255] [gbkey=CDS]	9.7162
lcl|CP001868.2_cds_AFK19101.1_1353 [locus_tag=HFX_1391] [protein=hem operon protein] [protein_id=AFK19101.1] [location=complement(1312971..1313669)] [gbkey=CDS]	10.1416
lcl|CP001868.2_cds_AFK19102.1_1354 [locus_tag=HFX_1392] [protein=DNA binding domain-containing protein] [protein_id=AFK19102.1] [location=complement(1313918..1314601)] [gbkey=CDS]	7.773
lcl|CP001868.2_cds_AFK19103.1_1355 [locus_tag=HFX_1393] [protein=hypothetical protein] [protein_id=AFK19103.1] [location=1314747..1315331] [gbkey=CDS]	33.8922
lcl|CP001868.2_cds_AFK19104.1_1356 [locus_tag=HFX_1394] [protein=hypothetical protein] [protein_id=AFK19104.1] [location=1315414..1315572] [gbkey=CDS]	5.5731
lcl|CP001868.2_cds_AFK19105.1_1357 [locus_tag=HFX_1395] [protein=transcription regulator] [protein_id=AFK19105.1] [location=complement(1315735..1316097)] [gbkey=CDS]	218.174
lcl|CP001868.2_cds_AFK19106.1_1358 [locus_tag=HFX_1396] [protein=conserved hypothetical selenoprotein] [protein_id=AFK19106.1] [location=1316901..1317149] [gbkey=CDS]	28.0249
lcl|CP001868.2_cds_AFK19107.1_1359 [gene=pstA] [locus_tag=HFX_1397] [protein=sodium-dependent transporter] [protein_id=AFK19107.1] [location=1317318..1318262] [gbkey=CDS]	33.0537
lcl|CP001868.2_cds_AFK19108.1_1360 [locus_tag=HFX_1398] [protein=transcriptional regulator] [protein_id=AFK19108.1] [location=complement(1318266..1318547)] [gbkey=CDS]	14.533
lcl|CP001868.2_cds_AFK19109.1_1361 [locus_tag=HFX_1399] [protein=hypothetical protein] [protein_id=AFK19109.1] [location=1318711..1319049] [gbkey=CDS]	35.9415
lcl|CP001868.2_cds_AFK19110.1_1362 [gene=pheA1] [locus_tag=HFX_1400] [protein=chorismate mutase] [protein_id=AFK19110.1] [location=complement(1319133..1319441)] [gbkey=CDS]	41.9402
lcl|CP001868.2_cds_AFK19111.2_1363 [locus_tag=HFX_1401] [protein=shikimate kinase] [protein_id=AFK19111.2] [location=complement(1319438..1320307)] [gbkey=CDS]	191.611
lcl|CP001868.2_cds_AFK19112.1_1364 [locus_tag=HFX_1402] [protein=hypothetical protein] [protein_id=AFK19112.1] [location=1320439..1320867] [gbkey=CDS]	246.833
lcl|CP001868.2_cds_AFK19113.1_1365 [locus_tag=HFX_1403] [protein=hypothetical protein] [protein_id=AFK19113.1] [location=1320867..1321103] [gbkey=CDS]	114.971
lcl|CP001868.2_cds_AFK19114.1_1366 [locus_tag=HFX_1404] [protein=putative C2H2 zinc finger DNA-binding protein] [protein_id=AFK19114.1] [location=complement(1321183..1321317)] [gbkey=CDS]	33.6398
lcl|CP001868.2_cds_AFK19115.1_1367 [gene=cdc48] [locus_tag=HFX_1405] [protein=AAA-type ATPase (transitional ATPase-like protein)] [protein_id=AFK19115.1] [location=1321396..1323576] [gbkey=CDS]	443.619
lcl|CP001868.2_cds_AFK19116.1_1368 [locus_tag=HFX_1406] [protein=hypothetical protein] [protein_id=AFK19116.1] [location=complement(1323723..1324430)] [gbkey=CDS]	270.968
lcl|CP001868.2_cds_AFK19117.1_1369 [locus_tag=HFX_1407] [protein=hypothetical protein] [protein_id=AFK19117.1] [location=complement(1324495..1325115)] [gbkey=CDS]	19.6202
lcl|CP001868.2_cds_AFK19118.1_1370 [locus_tag=HFX_1408] [protein=transcriptional regulator, ArsR family] [protein_id=AFK19118.1] [location=1325216..1325623] [gbkey=CDS]	120.538
lcl|CP001868.2_cds_AFK19119.1_1371 [locus_tag=HFX_1409] [protein=hypothetical protein] [protein_id=AFK19119.1] [location=1325715..1326104] [gbkey=CDS]	11.6445
lcl|CP001868.2_cds_AFK19120.1_1372 [gene=lhr] [locus_tag=HFX_1410] [protein=ATP-dependent helicase Lhr and Lhr-like helicase] [protein_id=AFK19120.1] [location=complement(1326135..1328972)] [gbkey=CDS]	68.1061
lcl|CP001868.2_cds_AFK19121.1_1373 [locus_tag=HFX_1411] [protein=hypothetical protein] [protein_id=AFK19121.1] [location=complement(1328998..1329270)] [gbkey=CDS]	152.15
lcl|CP001868.2_cds_AFK19122.1_1374 [locus_tag=HFX_1412] [protein=hypothetical protein] [protein_id=AFK19122.1] [location=1329293..1329571] [gbkey=CDS]	68.6823
lcl|CP001868.2_cds_AFK19123.1_1375 [gene=yhcR1] [locus_tag=HFX_1413] [protein=phosphoesterase] [protein_id=AFK19123.1] [location=complement(1329587..1330369)] [gbkey=CDS]	214.315
lcl|CP001868.2_cds_AFK19124.1_1376 [locus_tag=HFX_1414] [protein=hypothetical protein] [protein_id=AFK19124.1] [location=complement(1330373..1332262)] [gbkey=CDS]	235.83
lcl|CP001868.2_cds_AFK19125.1_1377 [gene=rpaC] [locus_tag=HFX_1415] [protein=replication factor A] [protein_id=AFK19125.1] [location=complement(1332259..1333539)] [gbkey=CDS]	522.005
lcl|CP001868.2_cds_AFK19126.1_1378 [locus_tag=HFX_1416] [protein=hypothetical protein] [protein_id=AFK19126.1] [location=1333731..1334111] [gbkey=CDS]	55.5279
lcl|CP001868.2_cds_AFK19127.2_1379 [locus_tag=HFX_1417] [protein=LPS glycosyltransferase] [protein_id=AFK19127.2] [location=complement(1334146..1335204)] [gbkey=CDS]	79.9098
lcl|CP001868.2_cds_AFK19128.1_1380 [gene=ribG] [locus_tag=HFX_1418] [protein=5-amino-6-(5-phosphoribosylamino)uracil reductase] [protein_id=AFK19128.1] [location=1335304..1335963] [gbkey=CDS]	2234.27
lcl|CP001868.2_cds_AFK19129.1_1381 [gene=trxA] [locus_tag=HFX_1419] [protein=thioredoxin] [protein_id=AFK19129.1] [location=1336063..1336398] [gbkey=CDS]	228.453
lcl|CP001868.2_cds_AFK19130.1_1382 [locus_tag=HFX_1420] [protein=cupin 2 domain-containing protein] [protein_id=AFK19130.1] [location=1336525..1336914] [gbkey=CDS]	328.887
lcl|CP001868.2_cds_AFK19131.2_1383 [locus_tag=HFX_1421] [protein=NifU domain-containing protein] [protein_id=AFK19131.2] [location=complement(1336964..1337281)] [gbkey=CDS]	691.759
lcl|CP001868.2_cds_AFK19132.1_1384 [locus_tag=HFX_1422] [protein=putative RNA-associated protein] [protein_id=AFK19132.1] [location=1337408..1338124] [gbkey=CDS]	435.49
lcl|CP001868.2_cds_AFK19133.1_1385 [locus_tag=HFX_1423] [protein=hypothetical protein] [protein_id=AFK19133.1] [location=complement(1338765..1339094)] [gbkey=CDS]	276.913
lcl|CP001868.2_cds_AFK19134.1_1386 [gene=hflX] [locus_tag=HFX_1424] [protein=GTP-binding protein] [protein_id=AFK19134.1] [location=1339419..1340714] [gbkey=CDS]	1640.96
lcl|CP001868.2_cds_AFK19135.1_1387 [gene=hmu] [locus_tag=HFX_1425] [protein=halomucin] [protein_id=AFK19135.1] [location=complement(1340784..1343777)] [gbkey=CDS]	53.2738
lcl|CP001868.2_cds_AFK19136.1_1388 [gene=moaC] [locus_tag=HFX_1426] [protein=putative molybdenum cofactor biosynthesis protein C] [protein_id=AFK19136.1] [location=complement(1344062..1344592)] [gbkey=CDS]	97.2062
lcl|CP001868.2_cds_AFK19137.1_1389 [locus_tag=HFX_1427] [protein=hypothetical protein] [protein_id=AFK19137.1] [location=complement(1344589..1346025)] [gbkey=CDS]	222.455
lcl|CP001868.2_cds_AFK19138.2_1390 [gene=proP] [locus_tag=HFX_1428] [protein=major facilitator superfamily transporter] [protein_id=AFK19138.2] [location=1346178..1347368] [gbkey=CDS]	220.135
lcl|CP001868.2_cds_AFK19139.1_1391 [gene=arsR] [locus_tag=HFX_1429] [protein=ArsR family regulatory protein] [protein_id=AFK19139.1] [location=1347427..1347816] [gbkey=CDS]	117.581
lcl|CP001868.2_cds_AFK19140.1_1392 [gene=dinG] [locus_tag=HFX_1430] [protein=helicase / DNA excision repair protein ERCC-2] [protein_id=AFK19140.1] [location=1347942..1350296] [gbkey=CDS]	527.627
lcl|CP001868.2_cds_AFK19141.1_1393 [locus_tag=HFX_1431] [protein=hypothetical protein] [protein_id=AFK19141.1] [location=complement(1350343..1350558)] [gbkey=CDS]	335.372
lcl|CP001868.2_cds_AFK19142.1_1394 [locus_tag=HFX_1432] [protein=hypothetical protein] [protein_id=AFK19142.1] [location=1350750..1350971] [gbkey=CDS]	6771.64
lcl|CP001868.2_cds_AFK19143.1_1395 [locus_tag=HFX_1434] [protein=DNA mismatch repair protein] [protein_id=AFK19143.1] [location=complement(1351025..1352767)] [gbkey=CDS]	249.619
lcl|CP001868.2_cds_AFK19144.1_1396 [locus_tag=HFX_1435] [protein=hypothetical protein] [protein_id=AFK19144.1] [location=complement(1352909..1353208)] [gbkey=CDS]	106.704
lcl|CP001868.2_cds_AFK19145.1_1397 [gene=baeS] [locus_tag=HFX_1436] [protein=PAS domain S-box] [protein_id=AFK19145.1] [location=1353616..1355628] [gbkey=CDS]	69.1663
lcl|CP001868.2_cds_AFK19146.2_1398 [gene=bat] [locus_tag=HFX_1437] [protein=bacterio-opsin activator] [protein_id=AFK19146.2] [location=1355733..1357481] [gbkey=CDS]	374.917
lcl|CP001868.2_cds_AFK19147.1_1399 [gene=cheY] [locus_tag=HFX_1438] [protein=response regulator / transcription regulator] [protein_id=AFK19147.1] [location=complement(1357478..1357870)] [gbkey=CDS]	229.14
lcl|CP001868.2_cds_AFK19148.1_1400 [locus_tag=HFX_1439] [protein=hypothetical protein] [protein_id=AFK19148.1] [location=complement(1357956..1358162)] [gbkey=CDS]	600.379
lcl|CP001868.2_cds_AFK19149.2_1401 [locus_tag=HFX_1440] [protein=hypothetical protein] [protein_id=AFK19149.2] [location=complement(1358264..1358656)] [gbkey=CDS]	63.9788
lcl|CP001868.2_cds_AFK19150.1_1402 [locus_tag=HFX_1441] [protein=hypothetical protein] [protein_id=AFK19150.1] [location=complement(1358823..1359863)] [gbkey=CDS]	121.299
lcl|CP001868.2_cds_AFK19151.1_1403 [locus_tag=HFX_1443] [protein=hypothetical protein] [protein_id=AFK19151.1] [location=complement(1360554..1361018)] [gbkey=CDS]	119.102
lcl|CP001868.2_cds_AFK19152.1_1404 [locus_tag=HFX_1444] [protein=hypothetical protein] [protein_id=AFK19152.1] [location=complement(1361015..1361506)] [gbkey=CDS]	4.7278
lcl|CP001868.2_cds_AFK19153.1_1405 [gene=gloB] [locus_tag=HFX_1445] [protein=fused rhodanese domain-containing protein/hydrolase] [protein_id=AFK19153.1] [location=complement(1361507..1362694)] [gbkey=CDS]	26.1995
lcl|CP001868.2_cds_AFK19154.1_1406 [gene=sirA] [locus_tag=HFX_1446] [protein=sirA protein (two-component response regulators)] [protein_id=AFK19154.1] [location=1362964..1363215] [gbkey=CDS]	11.8677
lcl|CP001868.2_cds_AFK19155.1_1407 [locus_tag=HFX_1447] [protein=hypothetical protein] [protein_id=AFK19155.1] [location=1363212..1363793] [gbkey=CDS]	32.925
lcl|CP001868.2_cds_AFK19156.1_1408 [locus_tag=HFX_1448] [protein=hypothetical protein] [protein_id=AFK19156.1] [location=complement(1363943..1364605)] [gbkey=CDS]	426.019
lcl|CP001868.2_cds_AFK19157.1_1409 [gene=usp4] [locus_tag=HFX_1449] [protein=universal stress protein] [protein_id=AFK19157.1] [location=complement(1364819..1365301)] [gbkey=CDS]	58.9371
lcl|CP001868.2_cds_AFK19158.1_1410 [gene=caiA] [locus_tag=HFX_1450] [protein=acyl-CoA dehydrogenase] [protein_id=AFK19158.1] [location=complement(1365388..1366539)] [gbkey=CDS]	107.496
lcl|CP001868.2_cds_AFK19159.2_1411 [gene=alkK_5] [locus_tag=HFX_1451] [protein=medium-chain-fatty-acid-CoA ligase] [protein_id=AFK19159.2] [location=complement(1366630..1368288)] [gbkey=CDS]	33.3163
lcl|CP001868.2_cds_AFK19160.2_1412 [gene=caiC] [locus_tag=HFX_1452] [protein=O-succinylbenzoic acid--CoA ligase] [protein_id=AFK19160.2] [location=complement(1368376..1370343)] [gbkey=CDS]	45.533
lcl|CP001868.2_cds_AFK19161.1_1413 [gene=gloA] [locus_tag=HFX_1453] [protein=methylmalonyl-CoA epimerase] [protein_id=AFK19161.1] [location=complement(1370483..1370866)] [gbkey=CDS]	325.372
lcl|CP001868.2_cds_AFK19162.1_1414 [locus_tag=HFX_1454] [protein=hypothetical protein] [protein_id=AFK19162.1] [location=1370921..1371247] [gbkey=CDS]	158.526
lcl|CP001868.2_cds_AFK19163.1_1415 [locus_tag=HFX_1455] [protein=phosphotransferase] [protein_id=AFK19163.1] [location=complement(1371362..1372348)] [gbkey=CDS]	26.3726
lcl|CP001868.2_cds_AFK19164.1_1416 [gene=sbm] [locus_tag=HFX_1456] [protein=methylmalonyl-CoA mutase, N-terminal domain protein] [protein_id=AFK19164.1] [location=complement(1373111..1374787)] [gbkey=CDS]	53.6983
lcl|CP001868.2_cds_AFK19165.1_1417 [locus_tag=HFX_1457] [protein=caffeoyl-CoA O-methyltransferase] [protein_id=AFK19165.1] [location=1374929..1375597] [gbkey=CDS]	395.211
lcl|CP001868.2_cds_AFK19166.2_1418 [gene=nac] [locus_tag=HFX_1458] [protein=nascent polypeptide-associated complex protein] [protein_id=AFK19166.2] [location=1375672..1376040] [gbkey=CDS]	1983.57
lcl|CP001868.2_cds_AFK19167.1_1419 [gene=gcd14] [locus_tag=HFX_1459] [protein=tRNA (adenine-N1-)-methyltransferase] [protein_id=AFK19167.1] [location=1376037..1376762] [gbkey=CDS]	1664.68
lcl|CP001868.2_cds_AFK19168.1_1420 [locus_tag=HFX_1460] [protein=hypothetical protein] [protein_id=AFK19168.1] [location=complement(1376789..1377364)] [gbkey=CDS]	179.993
lcl|CP001868.2_cds_AFK19169.1_1421 [gene=rpoM1] [locus_tag=HFX_1461] [protein=DNA-directed RNA polymerase subunit M1] [protein_id=AFK19169.1] [location=complement(1377405..1377725)] [gbkey=CDS]	123.187
lcl|CP001868.2_cds_AFK19170.1_1422 [locus_tag=HFX_1462] [protein=hypothetical protein] [protein_id=AFK19170.1] [location=complement(1377828..1378085)] [gbkey=CDS]	280.776
lcl|CP001868.2_cds_AFK19171.2_1423 [gene=paaG] [locus_tag=HFX_1463] [protein=enoyl-CoA hydratase] [protein_id=AFK19171.2] [location=complement(1378232..1379005)] [gbkey=CDS]	387.105
lcl|CP001868.2_cds_AFK19172.1_1424 [locus_tag=HFX_1464] [protein=hypothetical protein] [protein_id=AFK19172.1] [location=1379106..1379606] [gbkey=CDS]	118.061
lcl|CP001868.2_cds_AFK19173.1_1425 [gene=smtA] [locus_tag=HFX_1465] [protein=S-adenosylmethionine-dependent methyltransferase-like protein] [protein_id=AFK19173.1] [location=complement(1379659..1380252)] [gbkey=CDS]	144.703
lcl|CP001868.2_cds_AFK19174.1_1426 [locus_tag=HFX_1466] [protein=hypothetical protein] [protein_id=AFK19174.1] [location=complement(1380310..1381293)] [gbkey=CDS]	201.606
lcl|CP001868.2_cds_AFK19175.1_1427 [gene=apa] [locus_tag=HFX_1467] [protein=diadenosine tetraphosphate pyrophosphohydrolase] [protein_id=AFK19175.1] [location=complement(1381435..1381890)] [gbkey=CDS]	255.294
lcl|CP001868.2_cds_AFK19176.1_1428 [gene=rpsJ] [locus_tag=HFX_1468] [protein=ribosomal protein S10-like protein] [protein_id=AFK19176.1] [location=1382070..1382399] [gbkey=CDS]	125.869
lcl|CP001868.2_cds_AFK19177.1_1429 [locus_tag=HFX_1469] [protein=hypothetical protein] [protein_id=AFK19177.1] [location=complement(1382466..1382729)] [gbkey=CDS]	1665.67
lcl|CP001868.2_cds_AFK19178.1_1430 [gene=nhaC1] [locus_tag=HFX_1470] [protein=Na+/H+ antiporter] [protein_id=AFK19178.1] [location=complement(1382726..1384276)] [gbkey=CDS]	785.425
lcl|CP001868.2_cds_AFK19179.1_1431 [gene=abgB] [locus_tag=HFX_1471] [protein=N-acyl-L-amino acid amidohydrolase] [protein_id=AFK19179.1] [location=1384446..1385729] [gbkey=CDS]	298.307
lcl|CP001868.2_cds_AFK19180.1_1432 [gene=rstB] [locus_tag=HFX_1472] [protein=putative signal-transducing histidine kinase / two-component system, OmpR family, sensor histidine kinase RstB] [protein_id=AFK19180.1] [location=1385828..1386886] [gbkey=CDS]	544.203
lcl|CP001868.2_cds_AFK19181.1_1433 [gene=fixC] [locus_tag=HFX_1473] [protein=geranylgeranyl hydrogenase-like protein / electron-transferring-flavoprotein dehydrogenase] [protein_id=AFK19181.1] [location=complement(1386861..1388231)] [gbkey=CDS]	175.964
lcl|CP001868.2_cds_AFK19182.1_1434 [gene=rbsC2] [locus_tag=HFX_1474] [protein=ABC-type ribose transport system, permease protein] [protein_id=AFK19182.1] [location=complement(1388353..1389477)] [gbkey=CDS]	24.4175
lcl|CP001868.2_cds_AFK19183.1_1435 [gene=rbsC2] [locus_tag=HFX_1475] [protein=ribose ABC transporter permease] [protein_id=AFK19183.1] [location=complement(1389474..1390739)] [gbkey=CDS]	16.886
lcl|CP001868.2_cds_AFK19184.1_1436 [gene=rbsA] [locus_tag=HFX_1476] [protein=ribose ABC transporter ATP-binding protein] [protein_id=AFK19184.1] [location=complement(1390736..1392295)] [gbkey=CDS]	153.509
lcl|CP001868.2_cds_AFK19185.1_1437 [locus_tag=HFX_1477] [protein=nucleoside-binding protein] [protein_id=AFK19185.1] [location=complement(1392556..1393680)] [gbkey=CDS]	82.0154
lcl|CP001868.2_cds_AFK19186.1_1438 [gene=pmm3] [locus_tag=HFX_1478] [protein=phosphohexomutase (phosphoglucomutase,phosphomannomutase)] [protein_id=AFK19186.1] [location=complement(1393888..1395249)] [gbkey=CDS]	273.009
lcl|CP001868.2_cds_AFK19187.2_1439 [gene=acyP] [locus_tag=HFX_1479] [protein=acylphosphatase] [protein_id=AFK19187.2] [location=1395391..1395675] [gbkey=CDS]	92.1099
lcl|CP001868.2_cds_AFK19188.1_1440 [locus_tag=HFX_1480] [protein=hypothetical protein] [protein_id=AFK19188.1] [location=1395766..1396005] [gbkey=CDS]	109.38
lcl|CP001868.2_cds_AFK19189.1_1441 [locus_tag=HFX_1481] [protein=hypothetical protein] [protein_id=AFK19189.1] [location=complement(1396051..1396494)] [gbkey=CDS]	320.071
lcl|CP001868.2_cds_AFK19190.1_1442 [locus_tag=HFX_1482] [protein=transcription regulator] [protein_id=AFK19190.1] [location=complement(1396944..1397621)] [gbkey=CDS]	560.523
lcl|CP001868.2_cds_AFK19191.1_1443 [gene=phaJ] [locus_tag=HFX_1483] [protein=(R)-specific enoyl -CoA hydratase] [protein_id=AFK19191.1] [location=complement(1397957..1398343)] [gbkey=CDS]	14.5969
lcl|CP001868.2_cds_AFK19192.1_1444 [locus_tag=HFX_1484] [protein=hypothetical protein] [protein_id=AFK19192.1] [location=1398536..1399189] [gbkey=CDS]	23.2031
lcl|CP001868.2_cds_AFK19193.2_1445 [locus_tag=HFX_1485] [protein=hypothetical protein] [protein_id=AFK19193.2] [location=complement(1399262..1399702)] [gbkey=CDS]	14.0654
lcl|CP001868.2_cds_AFK19194.1_1446 [gene=dmd] [locus_tag=HFX_1486] [protein=diphosphomevalonate decarboxylase] [protein_id=AFK19194.1] [location=1400163..1401137] [gbkey=CDS]	347.405
lcl|CP001868.2_cds_AFK19195.1_1447 [gene=ndh] [locus_tag=HFX_1487] [protein=NADH dehydrogenase] [protein_id=AFK19195.1] [location=1401187..1402320] [gbkey=CDS]	136.063
lcl|CP001868.2_cds_AFK19196.1_1448 [locus_tag=HFX_1488] [protein=hypothetical protein] [protein_id=AFK19196.1] [location=complement(1402361..1403695)] [gbkey=CDS]	7.3843
lcl|CP001868.2_cds_AFK19197.1_1449 [locus_tag=HFX_1489] [protein=hypothetical protein] [protein_id=AFK19197.1] [location=1403934..1405253] [gbkey=CDS]	24.3347
lcl|CP001868.2_cds_AFK19198.1_1450 [gene=caiA] [locus_tag=HFX_1490] [protein=acyl-CoA dehydrogenase] [protein_id=AFK19198.1] [location=1405371..1406525] [gbkey=CDS]	10.8368
lcl|CP001868.2_cds_AFK19199.1_1451 [locus_tag=HFX_1491] [protein=hypothetical protein] [protein_id=AFK19199.1] [location=1406603..1407301] [gbkey=CDS]	415.805
lcl|CP001868.2_cds_AFK19200.1_1452 [locus_tag=HFX_1492] [protein=nonhistone chromosomal protein] [protein_id=AFK19200.1] [location=1407370..1407681] [gbkey=CDS]	51.1223
lcl|CP001868.2_cds_AFK19201.1_1453 [locus_tag=HFX_1493] [protein=periplasmic copper-binding protein] [protein_id=AFK19201.1] [location=1407910..1409544] [gbkey=CDS]	14.9042
lcl|CP001868.2_cds_AFK19202.1_1454 [locus_tag=HFX_1494] [protein=hypothetical protein] [protein_id=AFK19202.1] [location=complement(1410646..1411521)] [gbkey=CDS]	60.8196
lcl|CP001868.2_cds_AFK19203.1_1455 [locus_tag=HFX_1495] [protein=hypothetical protein] [protein_id=AFK19203.1] [location=complement(1411752..1411970)] [gbkey=CDS]	1.0116
lcl|CP001868.2_cds_AFK19204.1_1456 [locus_tag=HFX_1496] [protein=phage PhiH1 repressor protein] [protein_id=AFK19204.1] [location=1412254..1412493] [gbkey=CDS]	0.923
lcl|CP001868.2_cds_AFK19205.2_1457 [locus_tag=HFX_1497] [protein=hypothetical protein] [protein_id=AFK19205.2] [location=1412614..1413681] [gbkey=CDS]	16.6977
lcl|CP001868.2_cds_AFK19206.1_1458 [locus_tag=HFX_1498] [protein=hypothetical protein] [protein_id=AFK19206.1] [location=1414026..1414214] [gbkey=CDS]	42.7823
lcl|CP001868.2_cds_AFK19207.1_1459 [locus_tag=HFX_1499] [protein=hypothetical protein] [protein_id=AFK19207.1] [location=complement(1414709..1414951)] [gbkey=CDS]	29.6285
lcl|CP001868.2_cds_AFK19208.1_1460 [gene=ubiA] [locus_tag=HFX_1501] [protein=prenyltransferase / 4-hydroxybenzoate octaprenyltransferase] [protein_id=AFK19208.1] [location=1415405..1416259] [gbkey=CDS]	174.633
lcl|CP001868.2_cds_AFK19209.1_1461 [locus_tag=HFX_1502] [protein=hypothetical protein] [protein_id=AFK19209.1] [location=1416443..1417054] [gbkey=CDS]	195.468
lcl|CP001868.2_cds_AFK19210.1_1462 [locus_tag=HFX_1503] [protein=hypothetical protein] [protein_id=AFK19210.1] [location=1417129..1417551] [gbkey=CDS]	68.3444
lcl|CP001868.2_cds_AFK19211.1_1463 [gene=cysK1] [locus_tag=HFX_1504] [protein=cysteine synthase A] [protein_id=AFK19211.1] [location=complement(1417632..1418612)] [gbkey=CDS]	50.0193
lcl|CP001868.2_cds_AFK19212.1_1464 [locus_tag=HFX_1505] [protein=hypothetical protein] [protein_id=AFK19212.1] [location=complement(1418708..1419046)] [gbkey=CDS]	343.078
lcl|CP001868.2_cds_AFK19213.1_1465 [gene=natB] [locus_tag=HFX_1506] [protein=ABC-type Na+ efflux pump, permease component] [protein_id=AFK19213.1] [location=complement(1419146..1420204)] [gbkey=CDS]	59.6186
lcl|CP001868.2_cds_AFK19214.1_1466 [gene=natB] [locus_tag=HFX_1507] [protein=ABC-type transport system permease protein] [protein_id=AFK19214.1] [location=complement(1420197..1422065)] [gbkey=CDS]	35.0252
lcl|CP001868.2_cds_AFK19215.1_1467 [gene=trp5] [locus_tag=HFX_1508] [protein=ABC transporter ATP-binding protein] [protein_id=AFK19215.1] [location=complement(1422062..1422979)] [gbkey=CDS]	107.628
lcl|CP001868.2_cds_AFK19216.2_1468 [gene=hbd1] [locus_tag=HFX_1509] [protein=3-hydroxyacyl-CoA dehydrogenase] [protein_id=AFK19216.2] [location=complement(1423322..1424182)] [gbkey=CDS]	94.8128
lcl|CP001868.2_cds_AFK19217.1_1469 [locus_tag=HFX_1510] [protein=hypothetical protein] [protein_id=AFK19217.1] [location=1424298..1425443] [gbkey=CDS]	22.5203
lcl|CP001868.2_cds_AFK19218.1_1470 [locus_tag=HFX_1511] [protein=hypothetical protein] [protein_id=AFK19218.1] [location=complement(1424795..1425448)] [gbkey=CDS]	26.5904
lcl|CP001868.2_cds_AFK19219.1_1471 [gene=fbp] [locus_tag=HFX_1512] [protein=fructose-1,6-bisphosphatase] [protein_id=AFK19219.1] [location=1425770..1426663] [gbkey=CDS]	138.518
lcl|CP001868.2_cds_AFK19220.2_1472 [locus_tag=HFX_1513] [protein=propionyl-CoA carboxylase carboxyltransferase component] [protein_id=AFK19220.2] [location=1426780..1428528] [gbkey=CDS]	357.881
lcl|CP001868.2_cds_AFK19221.2_1473 [locus_tag=HFX_1514] [protein=hypothetical protein] [protein_id=AFK19221.2] [location=1428752..1429111] [gbkey=CDS]	23.9991
lcl|CP001868.2_cds_AFK19222.1_1474 [gene=paaG] [locus_tag=HFX_1515] [protein=enoyl-CoA hydratase / molybdenum cofactor biosynthesis protein] [protein_id=AFK19222.1] [location=complement(1429225..1429686)] [gbkey=CDS]	43.1552
lcl|CP001868.2_cds_AFK19223.1_1475 [gene=gdhA1] [locus_tag=HFX_1516] [protein=glutamate dehydrogenase (NAD(P)+)] [protein_id=AFK19223.1] [location=1429910..1431196] [gbkey=CDS]	301.828
lcl|CP001868.2_cds_AFK19224.2_1476 [gene=citE] [locus_tag=HFX_1517] [protein=citryl-CoA lyase (citrate lyase beta subunit / ATP citrate synthase beta subunit)] [protein_id=AFK19224.2] [location=1431311..1432150] [gbkey=CDS]	145.972
lcl|CP001868.2_cds_AFK19225.1_1477 [gene=gdhA1] [locus_tag=HFX_1518] [protein=glutamate dehydrogenase (NAD(P)+)] [protein_id=AFK19225.1] [location=1432261..1433514] [gbkey=CDS]	633.233
lcl|CP001868.2_cds_AFK19226.1_1478 [gene=pyrB] [locus_tag=HFX_1519] [protein=aspartate carbamoyltransferase catalytic subunit] [protein_id=AFK19226.1] [location=1433697..1434614] [gbkey=CDS]	129.708
lcl|CP001868.2_cds_AFK19227.1_1479 [gene=pyrI] [locus_tag=HFX_1520] [protein=aspartate carbamoyltransferase regulatory subunit] [protein_id=AFK19227.1] [location=1434607..1435074] [gbkey=CDS]	31.0047
lcl|CP001868.2_cds_AFK19228.1_1480 [gene=ark2] [locus_tag=HFX_1521] [protein=adaptive-response sensory-kinase] [protein_id=AFK19228.1] [location=complement(1435111..1436643)] [gbkey=CDS]	22.3264
lcl|CP001868.2_cds_AFK19229.1_1481 [locus_tag=HFX_1522] [protein=hypothetical protein] [protein_id=AFK19229.1] [location=1437146..1438021] [gbkey=CDS]	155.273
lcl|CP001868.2_cds_AFK19230.1_1482 [gene=fabG3] [locus_tag=HFX_1523] [protein=3-oxoacyl-[acyl-carrier protein] reductase] [protein_id=AFK19230.1] [location=complement(1438309..1439067)] [gbkey=CDS]	13261.6
lcl|CP001868.2_cds_AFK19231.2_1483 [locus_tag=HFX_1524] [protein=hypothetical protein] [protein_id=AFK19231.2] [location=complement(1439177..1439923)] [gbkey=CDS]	71.3226
lcl|CP001868.2_cds_AFK19232.1_1484 [gene=paaG] [locus_tag=HFX_1525] [protein=enoyl-CoA hydratase] [protein_id=AFK19232.1] [location=complement(1440051..1440854)] [gbkey=CDS]	75.9099
lcl|CP001868.2_cds_AFK19233.1_1485 [gene=menC] [locus_tag=HFX_1526] [protein=O-succinylbenzoate-CoA synthase (OSB synthase; 4-(2'-carboxyphenyl)-4-oxybutyric acid synthase)] [protein_id=AFK19233.1] [location=complement(1440955..1441983)] [gbkey=CDS]	48.2242
lcl|CP001868.2_cds_AFK19234.1_1486 [gene=menA] [locus_tag=HFX_1527] [protein=1,4-dihydroxy-2-naphthoate octaprenyltransferase] [protein_id=AFK19234.1] [location=complement(1441983..1442918)] [gbkey=CDS]	69.7015
lcl|CP001868.2_cds_AFK19235.1_1487 [gene=trxB5] [locus_tag=HFX_1528] [protein=thioredoxin reductase] [protein_id=AFK19235.1] [location=complement(1443015..1443944)] [gbkey=CDS]	202.116
lcl|CP001868.2_cds_AFK19236.1_1488 [locus_tag=HFX_1529] [protein=hypothetical protein] [protein_id=AFK19236.1] [location=complement(1443947..1445170)] [gbkey=CDS]	25.2479
lcl|CP001868.2_cds_AFK19237.1_1489 [gene=menB] [locus_tag=HFX_1530] [protein=naphthoate synthase] [protein_id=AFK19237.1] [location=complement(1445250..1446167)] [gbkey=CDS]	387.074
lcl|CP001868.2_cds_AFK19238.1_1490 [locus_tag=HFX_1531] [protein=hypothetical protein] [protein_id=AFK19238.1] [location=1446754..1447305] [gbkey=CDS]	309.821
lcl|CP001868.2_cds_AFK19239.1_1491 [gene=menD] [locus_tag=HFX_1532] [protein=2-oxoglutarate decarboxylase; 2-succinyl-6-hydroxy-2,4-cyclohexadiene-1-carboxylate synthase / 2-succinyl-5-enolpyruvyl-6-hydroxy-3-cyclohexene-1-carboxylate synthase] [protein_id=AFK19239.1] [location=complement(1447464..1449209)] [gbkey=CDS]	40.5377
lcl|CP001868.2_cds_AFK19240.2_1492 [gene=menF] [locus_tag=HFX_1533] [protein=menaquinone-specific isochorismate synthase] [protein_id=AFK19240.2] [location=complement(1449264..1450589)] [gbkey=CDS]	332.128
lcl|CP001868.2_cds_AFK19241.1_1493 [locus_tag=HFX_1534] [protein=hypothetical protein] [protein_id=AFK19241.1] [location=1450513..1450698] [gbkey=CDS]	49.4274
lcl|CP001868.2_cds_AFK19242.1_1494 [locus_tag=HFX_1535] [protein=reductase ( nitrate reductase/ sulfite dehydrogenase)] [protein_id=AFK19242.1] [location=complement(1450921..1451514)] [gbkey=CDS]	38.227
lcl|CP001868.2_cds_AFK19243.1_1495 [gene=csg2] [locus_tag=HFX_1536] [protein=surface glycoprotein precursor] [protein_id=AFK19243.1] [location=1451774..1451986] [gbkey=CDS]	761.835
lcl|CP001868.2_cds_AFK19244.1_1496 [locus_tag=HFX_1537] [protein=hypothetical protein] [protein_id=AFK19244.1] [location=1452045..1452323] [gbkey=CDS]	2817.56
lcl|CP001868.2_cds_AFK19245.1_1497 [locus_tag=HFX_1538] [protein=rhomboid family protein/intramembrane serine protease] [protein_id=AFK19245.1] [location=1452453..1454108] [gbkey=CDS]	159.66
lcl|CP001868.2_cds_AFK19246.1_1498 [locus_tag=HFX_1539] [protein=putative RNA methylase] [protein_id=AFK19246.1] [location=complement(1454142..1454768)] [gbkey=CDS]	41.8681
lcl|CP001868.2_cds_AFK19247.2_1499 [locus_tag=HFX_1540] [protein=hypothetical protein] [protein_id=AFK19247.2] [location=complement(1454768..1455163)] [gbkey=CDS]	9.5101
lcl|CP001868.2_cds_AFK19248.1_1500 [gene=nuc] [locus_tag=HFX_1541] [protein=endonuclease] [protein_id=AFK19248.1] [location=complement(1455461..1456459)] [gbkey=CDS]	32.4866
lcl|CP001868.2_cds_AFK19249.2_1501 [gene=tfb5] [locus_tag=HFX_1542] [protein=transcription initiation factor TFB] [protein_id=AFK19249.2] [location=1456601..1457551] [gbkey=CDS]	194.509
lcl|CP001868.2_cds_AFK19250.2_1502 [locus_tag=HFX_1543] [protein=hypothetical protein] [protein_id=AFK19250.2] [location=complement(1457586..1459229)] [gbkey=CDS]	76.0668
lcl|CP001868.2_cds_AFK19251.1_1503 [locus_tag=HFX_1544] [protein=hypothetical protein] [protein_id=AFK19251.1] [location=1459354..1459641] [gbkey=CDS]	139.61
lcl|CP001868.2_cds_AFK19252.1_1504 [gene=uspA] [locus_tag=HFX_1545] [protein=UspA domain protein] [protein_id=AFK19252.1] [location=1459676..1460164] [gbkey=CDS]	89.2463
lcl|CP001868.2_cds_AFK19253.1_1505 [gene=fdx] [locus_tag=HFX_1546] [protein=ferredoxin] [protein_id=AFK19253.1] [location=1460268..1460594] [gbkey=CDS]	1558.16
lcl|CP001868.2_cds_AFK19254.1_1506 [gene=gloB] [locus_tag=HFX_1547] [protein=Zn-dependent hydrolase, glyoxylase] [protein_id=AFK19254.1] [location=complement(1460708..1461844)] [gbkey=CDS]	319.631
lcl|CP001868.2_cds_AFK19255.1_1507 [gene=hemAT] [locus_tag=HFX_1548] [protein=heme-based aerotactic transducer HemAT] [protein_id=AFK19255.1] [location=complement(1461917..1463656)] [gbkey=CDS]	21.0072
lcl|CP001868.2_cds_AFK19256.1_1508 [locus_tag=HFX_1549] [protein=hypothetical protein] [protein_id=AFK19256.1] [location=1463804..1464439] [gbkey=CDS]	279.351
lcl|CP001868.2_cds_AFK19257.2_1509 [locus_tag=HFX_1550] [protein=hypothetical protein] [protein_id=AFK19257.2] [location=1464545..1465111] [gbkey=CDS]	180.506
lcl|CP001868.2_cds_AFK19258.1_1510 [gene=galK] [locus_tag=HFX_1551] [protein=galactokinase] [protein_id=AFK19258.1] [location=1465108..1466316] [gbkey=CDS]	77.2332
lcl|CP001868.2_cds_AFK19259.1_1511 [locus_tag=HFX_1552] [protein=formamidase] [protein_id=AFK19259.1] [location=complement(1466497..1467450)] [gbkey=CDS]	160.575
lcl|CP001868.2_cds_AFK19260.1_1512 [gene=gnaD] [locus_tag=HFX_1553] [protein=gluconate dehydratase] [protein_id=AFK19260.1] [location=complement(1467551..1468789)] [gbkey=CDS]	2584.88
lcl|CP001868.2_cds_AFK19261.1_1513 [locus_tag=HFX_1554] [protein=hypothetical protein] [protein_id=AFK19261.1] [location=1469223..1469747] [gbkey=CDS]	102.537
lcl|CP001868.2_cds_AFK19262.1_1514 [locus_tag=HFX_1555] [protein=conserved Entner-Douderoff pathway protein] [protein_id=AFK19262.1] [location=complement(1469861..1471081)] [gbkey=CDS]	319.867
lcl|CP001868.2_cds_AFK19263.1_1515 [locus_tag=HFX_1556] [protein=hypothetical protein] [protein_id=AFK19263.1] [location=1471212..1471658] [gbkey=CDS]	31.4702
lcl|CP001868.2_cds_AFK19264.1_1516 [gene=oye2] [locus_tag=HFX_1557] [protein=light and oxygen sensing histidine kinase] [protein_id=AFK19264.1] [location=1472013..1475177] [gbkey=CDS]	95.9614
lcl|CP001868.2_cds_AFK19265.1_1517 [gene=fba] [locus_tag=HFX_1558] [protein=fructose/tagatose-1,6-bisphosphate aldolase] [protein_id=AFK19265.1] [location=complement(1475230..1476240)] [gbkey=CDS]	187.347
lcl|CP001868.2_cds_AFK19266.1_1518 [gene=ptsB] [locus_tag=HFX_1559] [protein=sugar phosphotransferase system (PTS) IIB component] [protein_id=AFK19266.1] [location=complement(1476410..1476895)] [gbkey=CDS]	288.536
lcl|CP001868.2_cds_AFK19267.1_1519 [gene=ptsI] [locus_tag=HFX_1560] [protein=sugar phosphotransferase system (PTS) enzyme I] [protein_id=AFK19267.1] [location=complement(1476892..1478589)] [gbkey=CDS]	108.091
lcl|CP001868.2_cds_AFK19268.1_1520 [gene=hpr] [locus_tag=HFX_1561] [protein=sugar phosphotransferase system (PTS) protein Hpr] [protein_id=AFK19268.1] [location=complement(1478592..1478861)] [gbkey=CDS]	95.1759
lcl|CP001868.2_cds_AFK19269.1_1521 [gene=ptsA] [locus_tag=HFX_1562] [protein=sugar phosphotransferase system (PTS) IIA component] [protein_id=AFK19269.1] [location=complement(1478861..1479325)] [gbkey=CDS]	23.344
lcl|CP001868.2_cds_AFK19270.1_1522 [gene=ptsC] [locus_tag=HFX_1563] [protein=sugar phosphotransferase system (PTS) IIC component] [protein_id=AFK19270.1] [location=complement(1479365..1480492)] [gbkey=CDS]	265.129
lcl|CP001868.2_cds_AFK19271.1_1523 [gene=fruK] [locus_tag=HFX_1564] [protein=1-phosphofructokinase] [protein_id=AFK19271.1] [location=complement(1480599..1481516)] [gbkey=CDS]	23.5285
lcl|CP001868.2_cds_AFK19272.1_1524 [gene=glpR/deoR2] [locus_tag=HFX_1565] [protein=DeoR family transcriptional regulator] [protein_id=AFK19272.1] [location=complement(1481513..1482280)] [gbkey=CDS]	4.7594
lcl|CP001868.2_cds_AFK19273.1_1525 [gene=leuB] [locus_tag=HFX_1566] [protein=3-isopropylmalate dehydrogenase] [protein_id=AFK19273.1] [location=complement(1482645..1483625)] [gbkey=CDS]	76.6661
lcl|CP001868.2_cds_AFK19274.1_1526 [gene=leuD] [locus_tag=HFX_1567] [protein=3-isopropylmalate/(R)-2-methylmalate dehydratase small subunit] [protein_id=AFK19274.1] [location=complement(1483618..1484226)] [gbkey=CDS]	66.3863
lcl|CP001868.2_cds_AFK19275.1_1527 [gene=leuC] [locus_tag=HFX_1568] [protein=3-isopropylmalate/(R)-2-methylmalate dehydratase large subunit] [protein_id=AFK19275.1] [location=complement(1484223..1485644)] [gbkey=CDS]	165.213
lcl|CP001868.2_cds_AFK19276.1_1528 [locus_tag=HFX_1569] [protein=hypothetical protein] [protein_id=AFK19276.1] [location=complement(1485637..1485921)] [gbkey=CDS]	74.232
lcl|CP001868.2_cds_AFK19277.1_1529 [gene=ilvC] [locus_tag=HFX_1570] [protein=ketol-acid reductoisomerase] [protein_id=AFK19277.1] [location=complement(1485948..1486985)] [gbkey=CDS]	36.3881
lcl|CP001868.2_cds_AFK19278.1_1530 [gene=ilvN] [locus_tag=HFX_1571] [protein=acetolactate synthase I/III small subunit] [protein_id=AFK19278.1] [location=complement(1486982..1487638)] [gbkey=CDS]	47.8802
lcl|CP001868.2_cds_AFK19279.1_1531 [gene=ilvB] [locus_tag=HFX_1572] [protein=acetolactate synthase I/II/III large subunit] [protein_id=AFK19279.1] [location=complement(1487635..1489392)] [gbkey=CDS]	200.549
lcl|CP001868.2_cds_AFK19280.2_1532 [gene=leuA2] [locus_tag=HFX_1573] [protein=2-isopropylmalate synthase 2] [protein_id=AFK19280.2] [location=complement(1489778..1491022)] [gbkey=CDS]	788.789
lcl|CP001868.2_cds_AFK19281.1_1533 [locus_tag=HFX_1574] [protein=hypothetical protein] [protein_id=AFK19281.1] [location=1491381..1491668] [gbkey=CDS]	159.609
lcl|CP001868.2_cds_AFK19282.2_1534 [locus_tag=HFX_1575] [protein=hypothetical protein] [protein_id=AFK19282.2] [location=1491745..1492431] [gbkey=CDS]	206.052
lcl|CP001868.2_cds_AFK19283.1_1535 [locus_tag=HFX_1577] [protein=hypothetical protein] [protein_id=AFK19283.1] [location=1492431..1493012] [gbkey=CDS]	121.042
lcl|CP001868.2_cds_AFK19284.1_1536 [locus_tag=HFX_1578] [protein=hypothetical protein] [protein_id=AFK19284.1] [location=complement(1493078..1493290)] [gbkey=CDS]	83.2038
lcl|CP001868.2_cds_AFK19285.2_1537 [locus_tag=HFX_1579] [protein=hypothetical protein] [protein_id=AFK19285.2] [location=1493434..1493760] [gbkey=CDS]	702.867
lcl|CP001868.2_cds_AFK19286.1_1538 [gene=gtl] [locus_tag=HFX_1580] [protein=glycosyltransferase ( dolichyl-phosphate beta-D-mannosyltransferase)] [protein_id=AFK19286.1] [location=complement(1493779..1494705)] [gbkey=CDS]	124.506
lcl|CP001868.2_cds_AFK19287.1_1539 [locus_tag=HFX_1581] [protein=glycosyl transferase] [protein_id=AFK19287.1] [location=1494810..1495964] [gbkey=CDS]	56.9649
lcl|CP001868.2_cds_AFK19288.1_1540 [gene=rfaG] [locus_tag=HFX_1582] [protein=glycosyltransferase] [protein_id=AFK19288.1] [location=1496001..1497041] [gbkey=CDS]	151.836
lcl|CP001868.2_cds_AFK19289.1_1541 [locus_tag=HFX_1583] [protein=hypothetical protein] [protein_id=AFK19289.1] [location=1497196..1497765] [gbkey=CDS]	549.744
lcl|CP001868.2_cds_AFK19290.1_1542 [gene=aslA] [locus_tag=HFX_1584] [protein=sulfatase-like protein] [protein_id=AFK19290.1] [location=1497833..1499197] [gbkey=CDS]	80.6597
lcl|CP001868.2_cds_AFK19291.1_1543 [gene=aslA] [locus_tag=HFX_1585] [protein=arylsulfatase, choline-sulfatase] [protein_id=AFK19291.1] [location=complement(1499206..1500555)] [gbkey=CDS]	26.7477
lcl|CP001868.2_cds_AFK19292.1_1544 [locus_tag=HFX_1586] [protein=hypothetical protein] [protein_id=AFK19292.1] [location=complement(1500557..1502110)] [gbkey=CDS]	68.0699
lcl|CP001868.2_cds_AFK19293.1_1545 [locus_tag=HFX_1587] [protein=hexosyltransferase, glycosyltransferase] [protein_id=AFK19293.1] [location=complement(1502135..1503169)] [gbkey=CDS]	192.635
lcl|CP001868.2_cds_AFK19294.1_1546 [locus_tag=HFX_1588] [protein=putative sulfatase] [protein_id=AFK19294.1] [location=1503371..1504831] [gbkey=CDS]	72.9336
lcl|CP001868.2_cds_AFK19295.1_1547 [locus_tag=HFX_1589] [protein=hypothetical protein] [protein_id=AFK19295.1] [location=1504901..1506523] [gbkey=CDS]	120.456
lcl|CP001868.2_cds_AFK19296.1_1548 [locus_tag=HFX_1590] [protein=hypothetical protein] [protein_id=AFK19296.1] [location=1506640..1508187] [gbkey=CDS]	45.4366
lcl|CP001868.2_cds_AFK19297.1_1549 [gene=tp57] [locus_tag=HFX_1591] [protein=putative polysaccharide biosynthesis protein] [protein_id=AFK19297.1] [location=1508184..1509647] [gbkey=CDS]	69.3038
lcl|CP001868.2_cds_AFK19298.1_1550 [gene=stt3] [locus_tag=HFX_1592] [protein=transmembrane oligosaccharyl transferase / dolichyl-diphosphooligosaccharide--protein glycosyltransferase] [protein_id=AFK19298.1] [location=1509713..1512856] [gbkey=CDS]	140.781
lcl|CP001868.2_cds_AFK19299.1_1551 [locus_tag=HFX_1593] [protein=hypothetical protein] [protein_id=AFK19299.1] [location=1512950..1513918] [gbkey=CDS]	65.8418
lcl|CP001868.2_cds_AFK19300.1_1552 [locus_tag=HFX_1594] [protein=methylase involved in ubiquinone/menaquinone biosynthesis] [protein_id=AFK19300.1] [location=complement(1514285..1514839)] [gbkey=CDS]	295.773
lcl|CP001868.2_cds_AFK19301.1_1553 [locus_tag=HFX_1595] [protein=hypothetical protein] [protein_id=AFK19301.1] [location=1514992..1515180] [gbkey=CDS]	328.193
lcl|CP001868.2_cds_AFK19302.1_1554 [gene=cutA] [locus_tag=HFX_1596] [protein=divalent divalent cation tolerance protein] [protein_id=AFK19302.1] [location=1515236..1515436] [gbkey=CDS]	173.587
lcl|CP001868.2_cds_AFK19303.1_1555 [gene=cof] [locus_tag=HFX_1597] [protein=phosphoglycolate phosphatase] [protein_id=AFK19303.1] [location=complement(1515482..1516150)] [gbkey=CDS]	164.74
lcl|CP001868.2_cds_AFK19304.2_1556 [gene=cdc6F] [locus_tag=HFX_1598] [protein=cell division control protein 6] [protein_id=AFK19304.2] [location=complement(1516227..1517399)] [gbkey=CDS]	107.838
lcl|CP001868.2_cds_AFK19305.1_1557 [gene=glpA] [locus_tag=HFX_1599] [protein=glycerol-3-phosphate dehydrogenase] [protein_id=AFK19305.1] [location=1517757..1519529] [gbkey=CDS]	59.537
lcl|CP001868.2_cds_AFK19306.1_1558 [gene=glpB] [locus_tag=HFX_1600] [protein=glycerol-3-phosphate dehydrogenase subunit B] [protein_id=AFK19306.1] [location=1519516..1520784] [gbkey=CDS]	46.0866
lcl|CP001868.2_cds_AFK19307.1_1559 [gene=glpC] [locus_tag=HFX_1601] [protein=glycerol-3-phosphate dehydrogenase subunit C] [protein_id=AFK19307.1] [location=1520781..1522091] [gbkey=CDS]	38.6115
lcl|CP001868.2_cds_AFK19308.1_1560 [gene=glpK] [locus_tag=HFX_1602] [protein=glycerol kinase] [protein_id=AFK19308.1] [location=1522481..1524019] [gbkey=CDS]	189.431
lcl|CP001868.2_cds_AFK19309.1_1561 [locus_tag=HFX_1603] [protein=hypothetical protein] [protein_id=AFK19309.1] [location=1524023..1525033] [gbkey=CDS]	520.19
lcl|CP001868.2_cds_AFK19310.1_1562 [gene=hpr] [locus_tag=HFX_1604] [protein=phosphocarrier protein Hpr] [protein_id=AFK19310.1] [location=1525123..1525407] [gbkey=CDS]	696.848
lcl|CP001868.2_cds_AFK19311.1_1563 [gene=pts] [locus_tag=HFX_1605] [protein=phosphoenolpyruvate-protein phosphoryltransferase] [protein_id=AFK19311.1] [location=complement(1525404..1525790)] [gbkey=CDS]	1407.6
lcl|CP001868.2_cds_AFK19312.1_1564 [gene=dhaL] [locus_tag=HFX_1606] [protein=dihydroxyacetone kinase, L subunit] [protein_id=AFK19312.1] [location=complement(1525787..1526485)] [gbkey=CDS]	901.65
lcl|CP001868.2_cds_AFK19313.1_1565 [gene=dhaK] [locus_tag=HFX_1607] [protein=dihydroxyacetone kinase, DhaK subunit] [protein_id=AFK19313.1] [location=complement(1526577..1527572)] [gbkey=CDS]	272.464
lcl|CP001868.2_cds_AFK19314.2_1566 [gene=ileS] [locus_tag=HFX_1608] [protein=isoleucyl-tRNA synthetase] [protein_id=AFK19314.2] [location=complement(1527681..1530812)] [gbkey=CDS]	227.224
lcl|CP001868.2_cds_AFK19315.1_1567 [locus_tag=HFX_1609] [protein=hypothetical protein] [protein_id=AFK19315.1] [location=complement(1531310..1531792)] [gbkey=CDS]	22.0154
lcl|CP001868.2_cds_AFK19316.1_1568 [locus_tag=HFX_1610] [protein=hypothetical protein] [protein_id=AFK19316.1] [location=complement(1531795..1532649)] [gbkey=CDS]	15.4164
lcl|CP001868.2_cds_AFK19317.1_1569 [locus_tag=HFX_1611] [protein=hypothetical protein] [protein_id=AFK19317.1] [location=complement(1532834..1533289)] [gbkey=CDS]	200.154
lcl|CP001868.2_cds_AFK19318.1_1570 [locus_tag=HFX_1612] [protein=acyl-CoA thioester hydrolase] [protein_id=AFK19318.1] [location=complement(1533342..1533830)] [gbkey=CDS]	122.77
lcl|CP001868.2_cds_AFK19319.1_1571 [locus_tag=HFX_1613] [protein=hypothetical protein] [protein_id=AFK19319.1] [location=complement(1533889..1534332)] [gbkey=CDS]	363.728
lcl|CP001868.2_cds_AFK19320.1_1572 [gene=arsR] [locus_tag=HFX_1614] [protein=ArsR family regulatory protein] [protein_id=AFK19320.1] [location=complement(1534390..1535010)] [gbkey=CDS]	439.493
lcl|CP001868.2_cds_AFK19321.1_1573 [gene=gckA] [locus_tag=HFX_1615] [protein=hydroxypyruvate reductase, glycerate kinase] [protein_id=AFK19321.1] [location=complement(1535077..1536417)] [gbkey=CDS]	100.192
lcl|CP001868.2_cds_AFK19322.1_1574 [gene=traB] [locus_tag=HFX_1616] [protein=plasmid transfer protein] [protein_id=AFK19322.1] [location=1536471..1538150] [gbkey=CDS]	233.134
lcl|CP001868.2_cds_AFK19323.1_1575 [gene=spoIVFB] [locus_tag=HFX_1617] [protein=membrane metallopeptidase] [protein_id=AFK19323.1] [location=1538147..1538770] [gbkey=CDS]	87.5115
lcl|CP001868.2_cds_AFK19324.2_1576 [locus_tag=HFX_1618] [protein=hypothetical protein] [protein_id=AFK19324.2] [location=complement(1539172..1539408)] [gbkey=CDS]	655.243
lcl|CP001868.2_cds_AFK19325.1_1577 [gene=purM] [locus_tag=HFX_1619] [protein=phosphoribosylaminoimidazole synthetase] [protein_id=AFK19325.1] [location=1539810..1540784] [gbkey=CDS]	101.904
lcl|CP001868.2_cds_AFK19326.2_1578 [gene=cyc] [locus_tag=HFX_1620] [protein=cytochrome P450] [protein_id=AFK19326.2] [location=1540852..1542150] [gbkey=CDS]	323.939
lcl|CP001868.2_cds_AFK19327.1_1579 [locus_tag=HFX_1621] [protein=transcriptional regulator] [protein_id=AFK19327.1] [location=complement(1542147..1542686)] [gbkey=CDS]	92.9196
lcl|CP001868.2_cds_AFK19328.1_1580 [locus_tag=HFX_1622] [protein=hypothetical protein] [protein_id=AFK19328.1] [location=complement(1542824..1543180)] [gbkey=CDS]	1550.4
lcl|CP001868.2_cds_AFK19329.1_1581 [gene=psmB] [locus_tag=HFX_1623] [protein=proteasome beta subunit] [protein_id=AFK19329.1] [location=1543849..1544586] [gbkey=CDS]	1272.75
lcl|CP001868.2_cds_AFK19330.1_1582 [locus_tag=HFX_1624] [protein=hypothetical protein] [protein_id=AFK19330.1] [location=complement(1545184..1546713)] [gbkey=CDS]	100.123
lcl|CP001868.2_cds_AFK19331.1_1583 [gene=lig] [locus_tag=HFX_1625] [protein=DNA ligase (ATP)] [protein_id=AFK19331.1] [location=1546832..1548589] [gbkey=CDS]	74.7885
lcl|CP001868.2_cds_AFK19332.1_1584 [locus_tag=HFX_1626] [protein=hypothetical protein] [protein_id=AFK19332.1] [location=1548645..1549355] [gbkey=CDS]	197.227
lcl|CP001868.2_cds_AFK19333.1_1585 [gene=hydD] [locus_tag=HFX_1627] [protein=putative hydrolase or acyltransferase of alpha/beta superfamily] [protein_id=AFK19333.1] [location=1549422..1550255] [gbkey=CDS]	331.897
lcl|CP001868.2_cds_AFK19334.1_1586 [gene=top6A] [locus_tag=HFX_1628] [protein=DNA topoisomerase VI subunit A] [protein_id=AFK19334.1] [location=complement(1550322..1551422)] [gbkey=CDS]	77.6663
lcl|CP001868.2_cds_AFK19335.2_1587 [gene=top6B] [locus_tag=HFX_1629] [protein=DNA topoisomerase VI subunit B] [protein_id=AFK19335.2] [location=complement(1551422..1553818)] [gbkey=CDS]	192.002
lcl|CP001868.2_cds_AFK19336.1_1588 [gene=gyrB] [locus_tag=HFX_1630] [protein=DNA gyrase subunit B] [protein_id=AFK19336.1] [location=1554073..1555992] [gbkey=CDS]	70.9012
lcl|CP001868.2_cds_AFK19337.1_1589 [gene=gyrA] [locus_tag=HFX_1631] [protein=DNA gyrase / DNA topoisomerase II subunit A] [protein_id=AFK19337.1] [location=1555994..1558558] [gbkey=CDS]	278.187
lcl|CP001868.2_cds_AFK19338.1_1590 [locus_tag=HFX_1632] [protein=hypothetical protein] [protein_id=AFK19338.1] [location=complement(1558628..1558996)] [gbkey=CDS]	14.7086
lcl|CP001868.2_cds_AFK19339.1_1591 [locus_tag=HFX_1633] [protein=NUDIX hydrolase] [protein_id=AFK19339.1] [location=complement(1559059..1559526)] [gbkey=CDS]	173.485
lcl|CP001868.2_cds_AFK19340.1_1592 [gene=speB] [locus_tag=HFX_1634] [protein=arginase] [protein_id=AFK19340.1] [location=complement(1559526..1560425)] [gbkey=CDS]	211.315
lcl|CP001868.2_cds_AFK19341.1_1593 [gene=galE] [locus_tag=HFX_1635] [protein=nucleoside-diphosphate-sugar epimerase ( UDP-glucose 4-epimerase)] [protein_id=AFK19341.1] [location=complement(1560613..1561533)] [gbkey=CDS]	28.6233
lcl|CP001868.2_cds_AFK19342.1_1594 [locus_tag=HFX_1636] [protein=transcriptional regulator] [protein_id=AFK19342.1] [location=1561699..1562232] [gbkey=CDS]	509.436
lcl|CP001868.2_cds_AFK19343.1_1595 [gene=ndh] [locus_tag=HFX_1637] [protein=NADH dehydrogenase] [protein_id=AFK19343.1] [location=complement(1562453..1563646)] [gbkey=CDS]	335.264
lcl|CP001868.2_cds_AFK19344.1_1596 [gene=udp] [locus_tag=HFX_1638] [protein=uridine phosphorylase] [protein_id=AFK19344.1] [location=complement(1563761..1564579)] [gbkey=CDS]	513.928
lcl|CP001868.2_cds_AFK19345.1_1597 [gene=cdd] [locus_tag=HFX_1639] [protein=cytidine deaminase] [protein_id=AFK19345.1] [location=complement(1564658..1565080)] [gbkey=CDS]	92.1733
lcl|CP001868.2_cds_AFK19346.2_1598 [locus_tag=HFX_1640] [protein=hypothetical protein] [protein_id=AFK19346.2] [location=1565207..1565458] [gbkey=CDS]	588.549
lcl|CP001868.2_cds_AFK19347.1_1599 [locus_tag=HFX_1641] [protein=hypothetical protein] [protein_id=AFK19347.1] [location=1565535..1565801] [gbkey=CDS]	672.887
lcl|CP001868.2_cds_AFK19348.1_1600 [gene=argA] [locus_tag=HFX_1642] [protein=acetyltransferase] [protein_id=AFK19348.1] [location=complement(1565825..1566406)] [gbkey=CDS]	498.252
lcl|CP001868.2_cds_AFK19349.1_1601 [gene=acs] [locus_tag=HFX_1643] [protein=acyl-CoA synthetase] [protein_id=AFK19349.1] [location=1566531..1568525] [gbkey=CDS]	184.053
lcl|CP001868.2_cds_AFK19350.1_1602 [gene=gltP] [locus_tag=HFX_1644] [protein=glutamate/aspartate transport protein] [protein_id=AFK19350.1] [location=complement(1568553..1569860)] [gbkey=CDS]	29.3002
lcl|CP001868.2_cds_AFK19351.1_1603 [locus_tag=HFX_1645] [protein=hypothetical protein] [protein_id=AFK19351.1] [location=complement(1569999..1570712)] [gbkey=CDS]	126.123
lcl|CP001868.2_cds_AFK19352.1_1604 [locus_tag=HFX_1646] [protein=hypothetical protein] [protein_id=AFK19352.1] [location=complement(1570809..1571129)] [gbkey=CDS]	187.024
lcl|CP001868.2_cds_AFK19353.1_1605 [gene=dnaJ] [locus_tag=HFX_1648] [protein=chaperone protein DnaJ] [protein_id=AFK19353.1] [location=complement(1571209..1572363)] [gbkey=CDS]	101.175
lcl|CP001868.2_cds_AFK19354.1_1606 [locus_tag=HFX_1647] [protein=putative glutamate dehydrogenase] [protein_id=AFK19354.1] [location=1571545..1572501] [gbkey=CDS]	85.1861
lcl|CP001868.2_cds_AFK19355.1_1607 [gene=dnaK] [locus_tag=HFX_1649] [protein=molecular chaperone DnaK] [protein_id=AFK19355.1] [location=complement(1572507..1574384)] [gbkey=CDS]	225.6
lcl|CP001868.2_cds_AFK19356.1_1608 [locus_tag=HFX_1650] [protein=hypothetical protein] [protein_id=AFK19356.1] [location=complement(1574598..1575380)] [gbkey=CDS]	119.394
lcl|CP001868.2_cds_AFK19357.1_1609 [gene=grpE] [locus_tag=HFX_1651] [protein=dnaJ/dnaK ATPase stimulator grpE] [protein_id=AFK19357.1] [location=complement(1575520..1576248)] [gbkey=CDS]	87.5181
lcl|CP001868.2_cds_AFK19358.1_1610 [locus_tag=HFX_1652] [protein=hypothetical protein] [protein_id=AFK19358.1] [location=complement(1576397..1577143)] [gbkey=CDS]	61.0913
lcl|CP001868.2_cds_AFK19359.1_1611 [gene=sun] [locus_tag=HFX_1653] [protein=tRNA and rRNA cytosine-C5-methylase] [protein_id=AFK19359.1] [location=1577301..1578242] [gbkey=CDS]	104.298
lcl|CP001868.2_cds_AFK19360.1_1612 [locus_tag=HFX_1654] [protein=hypothetical protein] [protein_id=AFK19360.1] [location=1578239..1578775] [gbkey=CDS]	86.4256
lcl|CP001868.2_cds_AFK19361.2_1613 [locus_tag=HFX_1655] [protein=hypothetical protein] [protein_id=AFK19361.2] [location=complement(1578816..1580318)] [gbkey=CDS]	201.116
lcl|CP001868.2_cds_AFK19362.1_1614 [locus_tag=HFX_1656] [protein=hypothetical protein] [protein_id=AFK19362.1] [location=1580454..1580846] [gbkey=CDS]	665.436
lcl|CP001868.2_cds_AFK19363.2_1615 [gene=ssl2] [locus_tag=HFX_1657] [protein=DNA repair protein Rad25] [protein_id=AFK19363.2] [location=complement(1580853..1582211)] [gbkey=CDS]	217.129
lcl|CP001868.2_cds_AFK19364.1_1616 [locus_tag=HFX_1658] [protein=hypothetical protein] [protein_id=AFK19364.1] [location=1582355..1582504] [gbkey=CDS]	43.5676
lcl|CP001868.2_cds_AFK19365.1_1617 [gene=avtA] [locus_tag=HFX_1659] [protein=PLP-dependent aminotransferase ( aspartate aminotransferase )] [protein_id=AFK19365.1] [location=1582644..1583765] [gbkey=CDS]	188.36
lcl|CP001868.2_cds_AFK19366.1_1618 [gene=nhaC] [locus_tag=HFX_1660] [protein=Na+/H+ antiporter] [protein_id=AFK19366.1] [location=1583896..1585461] [gbkey=CDS]	84.5945
lcl|CP001868.2_cds_AFK19367.1_1619 [gene=trh2] [locus_tag=HFX_1661] [protein=lrp-type transcriptional regulator] [protein_id=AFK19367.1] [location=complement(1585490..1586251)] [gbkey=CDS]	180.538
lcl|CP001868.2_cds_AFK19368.1_1620 [locus_tag=HFX_1662] [protein=hypothetical protein] [protein_id=AFK19368.1] [location=complement(1586328..1586741)] [gbkey=CDS]	51.1018
lcl|CP001868.2_cds_AFK19369.1_1621 [locus_tag=HFX_1664] [protein=poly-gamma-glutamate biosynthesis/capsule biosynthesis protein] [protein_id=AFK19369.1] [location=complement(1586811..1587779)] [gbkey=CDS]	52.8106
lcl|CP001868.2_cds_AFK19370.1_1622 [locus_tag=HFX_1663] [protein=hypothetical protein] [protein_id=AFK19370.1] [location=1587744..1587911] [gbkey=CDS]	9.8897
lcl|CP001868.2_cds_AFK19371.1_1623 [locus_tag=HFX_1665] [protein=hypothetical protein] [protein_id=AFK19371.1] [location=1587999..1589198] [gbkey=CDS]	10.2458
lcl|CP001868.2_cds_AFK19372.1_1624 [locus_tag=HFX_1666] [protein=protein of unknown function DUF1486] [protein_id=AFK19372.1] [location=1589364..1589792] [gbkey=CDS]	65.5812
lcl|CP001868.2_cds_AFK19373.1_1625 [locus_tag=HFX_1667] [protein=translation-associated GTPase] [protein_id=AFK19373.1] [location=complement(1590219..1591394)] [gbkey=CDS]	219.364
lcl|CP001868.2_cds_AFK19374.1_1626 [locus_tag=HFX_1668] [protein=hypothetical protein] [protein_id=AFK19374.1] [location=complement(1591488..1592357)] [gbkey=CDS]	60.0932
lcl|CP001868.2_cds_AFK19375.1_1627 [locus_tag=HFX_1669] [protein=hypothetical protein] [protein_id=AFK19375.1] [location=complement(1592478..1593329)] [gbkey=CDS]	283.283
lcl|CP001868.2_cds_AFK19376.1_1628 [locus_tag=HFX_1670] [protein=hypothetical protein] [protein_id=AFK19376.1] [location=1593451..1593654] [gbkey=CDS]	880.148
lcl|CP001868.2_cds_AFK19377.1_1629 [locus_tag=HFX_1671] [protein=hypothetical protein] [protein_id=AFK19377.1] [location=complement(1593761..1594558)] [gbkey=CDS]	135.056
lcl|CP001868.2_cds_AFK19378.2_1630 [locus_tag=HFX_1672] [protein=hypothetical protein] [protein_id=AFK19378.2] [location=complement(1594630..1595760)] [gbkey=CDS]	247.189
lcl|CP001868.2_cds_AFK19379.1_1631 [gene=wcaA] [locus_tag=HFX_1673] [protein=glycosyltransferase] [protein_id=AFK19379.1] [location=complement(1595875..1596561)] [gbkey=CDS]	52.8835
lcl|CP001868.2_cds_AFK19380.1_1632 [locus_tag=HFX_1674] [protein=hypothetical protein] [protein_id=AFK19380.1] [location=complement(1596691..1597023)] [gbkey=CDS]	15.3009
lcl|CP001868.2_cds_AFK19381.1_1633 [locus_tag=HFX_1675] [protein=hypothetical protein] [protein_id=AFK19381.1] [location=complement(1597102..1597857)] [gbkey=CDS]	17.4352
lcl|CP001868.2_cds_AFK19382.2_1634 [locus_tag=HFX_1676] [protein=hypothetical protein] [protein_id=AFK19382.2] [location=1597970..1598674] [gbkey=CDS]	1026.42
lcl|CP001868.2_cds_AFK19383.1_1635 [locus_tag=HFX_1677] [protein=hypothetical protein] [protein_id=AFK19383.1] [location=1598795..1600465] [gbkey=CDS]	70.6616
lcl|CP001868.2_cds_AFK19384.1_1636 [locus_tag=HFX_1678] [protein=hypothetical protein] [protein_id=AFK19384.1] [location=1600527..1601723] [gbkey=CDS]	12.8624
lcl|CP001868.2_cds_AFK19385.1_1637 [locus_tag=HFX_1679] [protein=hypothetical protein] [protein_id=AFK19385.1] [location=1601859..1603373] [gbkey=CDS]	2.5589
lcl|CP001868.2_cds_AFK19386.1_1638 [locus_tag=HFX_1680] [protein=hypothetical protein] [protein_id=AFK19386.1] [location=1603433..1603633] [gbkey=CDS]	12.6746
lcl|CP001868.2_cds_AFK19387.1_1639 [locus_tag=HFX_1681] [protein=hypothetical protein] [protein_id=AFK19387.1] [location=1605080..1605526] [gbkey=CDS]	14.8678
lcl|CP001868.2_cds_AFK19388.1_1640 [gene=xerC] [locus_tag=HFX_1682] [protein=tyrosine recombinase xerC] [protein_id=AFK19388.1] [location=1605516..1606565] [gbkey=CDS]	11.182
lcl|CP001868.2_cds_AFK19389.1_1641 [locus_tag=HFX_1683] [protein=hypothetical protein] [protein_id=AFK19389.1] [location=1606864..1607031] [gbkey=CDS]	83.0738
lcl|CP001868.2_cds_AFK19390.1_1642 [locus_tag=HFX_1684] [protein=hypothetical protein] [protein_id=AFK19390.1] [location=1607028..1607363] [gbkey=CDS]	93.2932
lcl|CP001868.2_cds_AFK19391.2_1643 [gene=dps] [locus_tag=HFX_1685] [protein=DNA-binding ferritin-like protein (oxidative damage protectant)] [protein_id=AFK19391.2] [location=complement(1607377..1607922)] [gbkey=CDS]	131.255
lcl|CP001868.2_cds_AFK19392.1_1644 [gene=glnA] [locus_tag=HFX_1686] [protein=glutamate--ammonia ligase] [protein_id=AFK19392.1] [location=complement(1608070..1609410)] [gbkey=CDS]	72.5218
lcl|CP001868.2_cds_AFK19393.1_1645 [locus_tag=HFX_1687] [protein=putative iron transport protein] [protein_id=AFK19393.1] [location=complement(1609413..1610627)] [gbkey=CDS]	439.505
lcl|CP001868.2_cds_AFK19394.1_1646 [gene=glnA] [locus_tag=HFX_1688] [protein=glutamate--ammonia ligase] [protein_id=AFK19394.1] [location=1610973..1612313] [gbkey=CDS]	22.7147
lcl|CP001868.2_cds_AFK19395.1_1647 [gene=matE] [locus_tag=HFX_1689] [protein=MATE family drug/sodium antiporter] [protein_id=AFK19395.1] [location=complement(1612414..1613844)] [gbkey=CDS]	75.6237
lcl|CP001868.2_cds_AFK19396.1_1648 [locus_tag=HFX_1690] [protein=polysaccharide deacetylase] [protein_id=AFK19396.1] [location=complement(1613862..1614695)] [gbkey=CDS]	30.1483
lcl|CP001868.2_cds_AFK19397.1_1649 [locus_tag=HFX_1691] [protein=Demethylmenaquinone methyltransferase] [protein_id=AFK19397.1] [location=complement(1614947..1615618)] [gbkey=CDS]	110.93
lcl|CP001868.2_cds_AFK19398.1_1650 [locus_tag=HFX_1692] [protein=hypothetical protein] [protein_id=AFK19398.1] [location=complement(1615718..1616905)] [gbkey=CDS]	13.7058
lcl|CP001868.2_cds_AFK19399.1_1651 [gene=gvpO] [locus_tag=HFX_1693] [protein=gas-vesicle operon protein gvpO] [protein_id=AFK19399.1] [location=complement(1617040..1617462)] [gbkey=CDS]	13.6165
lcl|CP001868.2_cds_AFK19400.1_1652 [gene=gvpN] [locus_tag=HFX_1694] [protein=gas-vesicle operon protein gvpN] [protein_id=AFK19400.1] [location=complement(1617487..1618530)] [gbkey=CDS]	30.4498
lcl|CP001868.2_cds_AFK19401.1_1653 [gene=gvpC] [locus_tag=HFX_1695] [protein=gas-vesicle operon protein gvpC] [protein_id=AFK19401.1] [location=complement(1618527..1619672)] [gbkey=CDS]	18.1709
lcl|CP001868.2_cds_AFK19402.1_1654 [gene=gvpA] [locus_tag=HFX_1696] [protein=gas-vesicle operon protein gvpA] [protein_id=AFK19402.1] [location=complement(1619749..1619985)] [gbkey=CDS]	2780.81
lcl|CP001868.2_cds_AFK19403.1_1655 [gene=gvpD] [locus_tag=HFX_1697] [protein=gas-vesicle operon protein gvpD] [protein_id=AFK19403.1] [location=1620197..1621834] [gbkey=CDS]	10.6167
lcl|CP001868.2_cds_AFK19404.1_1656 [gene=gvpE] [locus_tag=HFX_1698] [protein=gas-vesicle operon protein gvpE] [protein_id=AFK19404.1] [location=1621838..1622416] [gbkey=CDS]	5.1652
lcl|CP001868.2_cds_AFK19405.1_1657 [gene=gvpF] [locus_tag=HFX_1699] [protein=gas-vesicle operon protein gvpF] [protein_id=AFK19405.1] [location=1622406..1623047] [gbkey=CDS]	9.6617
lcl|CP001868.2_cds_AFK19406.1_1658 [gene=gvpG] [locus_tag=HFX_1700] [protein=gas-vesicle operon protein gvpG] [protein_id=AFK19406.1] [location=1623051..1623302] [gbkey=CDS]	2.1977
lcl|CP001868.2_cds_AFK19407.1_1659 [gene=gvpH] [locus_tag=HFX_1701] [protein=gas-vesicle operon protein gvpH] [protein_id=AFK19407.1] [location=1623302..1623952] [gbkey=CDS]	1.8716
lcl|CP001868.2_cds_AFK19408.1_1660 [gene=gvpI] [locus_tag=HFX_1702] [protein=gas-vesicle operon protein gvpI] [protein_id=AFK19408.1] [location=1623949..1624437] [gbkey=CDS]	38.0543
lcl|CP001868.2_cds_AFK19409.1_1661 [gene=gvpJ] [locus_tag=HFX_1703] [protein=gas-vesicle operon protein gvpJ] [protein_id=AFK19409.1] [location=1624434..1624778] [gbkey=CDS]	6.7422
lcl|CP001868.2_cds_AFK19410.1_1662 [gene=gvpK] [locus_tag=HFX_1704] [protein=gas-vesicle operon protein gvpK] [protein_id=AFK19410.1] [location=1624780..1625133] [gbkey=CDS]	13.4545
lcl|CP001868.2_cds_AFK19411.1_1663 [gene=gvpL] [locus_tag=HFX_1705] [protein=gas-vesicle operon protein gvpL] [protein_id=AFK19411.1] [location=1625126..1626094] [gbkey=CDS]	8.2302
lcl|CP001868.2_cds_AFK19412.1_1664 [gene=gvpM] [locus_tag=HFX_1706] [protein=gas-vesicle operon protein gvpM] [protein_id=AFK19412.1] [location=1626101..1626361] [gbkey=CDS]	9.3365
lcl|CP001868.2_cds_AFK19413.1_1665 [locus_tag=HFX_1707] [protein=hypothetical protein] [protein_id=AFK19413.1] [location=complement(1626365..1627090)] [gbkey=CDS]	10.0696
lcl|CP001868.2_cds_AFK19414.1_1666 [gene=arsR] [locus_tag=HFX_1708] [protein=putative transcriptional regulator, ArsR family] [protein_id=AFK19414.1] [location=1627300..1627911] [gbkey=CDS]	16.47
lcl|CP001868.2_cds_AFK19415.1_1667 [locus_tag=HFX_1709] [protein=hypothetical protein] [protein_id=AFK19415.1] [location=1627954..1628958] [gbkey=CDS]	38.2443
lcl|CP001868.2_cds_AFK19416.1_1668 [locus_tag=HFX_1710] [protein=hypothetical protein] [protein_id=AFK19416.1] [location=complement(1629104..1629319)] [gbkey=CDS]	301.014
lcl|CP001868.2_cds_AFK19417.1_1669 [locus_tag=HFX_1711] [protein=hypothetical protein] [protein_id=AFK19417.1] [location=1629357..1630316] [gbkey=CDS]	35.9986
lcl|CP001868.2_cds_AFK19418.1_1670 [locus_tag=HFX_1712] [protein=hypothetical protein] [protein_id=AFK19418.1] [location=complement(1630763..1631659)] [gbkey=CDS]	277.592
lcl|CP001868.2_cds_AFK19419.2_1671 [locus_tag=HFX_1713] [protein=hypothetical protein] [protein_id=AFK19419.2] [location=complement(1631741..1633828)] [gbkey=CDS]	83.4982
lcl|CP001868.2_cds_AFK19420.2_1672 [locus_tag=HFX_1714] [protein=hypothetical protein] [protein_id=AFK19420.2] [location=complement(1634039..1634872)] [gbkey=CDS]	70.5231
lcl|CP001868.2_cds_AFK19421.1_1673 [locus_tag=HFX_1715] [protein=hypothetical protein] [protein_id=AFK19421.1] [location=1635305..1635754] [gbkey=CDS]	751.479
lcl|CP001868.2_cds_AFK19422.1_1674 [locus_tag=HFX_1716] [protein=hypothetical protein] [protein_id=AFK19422.1] [location=complement(1635755..1637335)] [gbkey=CDS]	356.396
lcl|CP001868.2_cds_AFK19423.1_1675 [gene=dph2] [locus_tag=HFX_1717] [protein=diphthamide synthase subunit DPH2] [protein_id=AFK19423.1] [location=complement(1638087..1639121)] [gbkey=CDS]	44.092
lcl|CP001868.2_cds_AFK19424.1_1676 [locus_tag=HFX_1718] [protein=hypothetical protein] [protein_id=AFK19424.1] [location=1639336..1639611] [gbkey=CDS]	4.0132
lcl|CP001868.2_cds_AFK19425.2_1677 [gene=estA] [locus_tag=HFX_1719] [protein=phospholipase/carboxylesterase] [protein_id=AFK19425.2] [location=1639714..1640367] [gbkey=CDS]	30.3164
lcl|CP001868.2_cds_AFK19426.1_1678 [locus_tag=HFX_1720] [protein=hypothetical protein] [protein_id=AFK19426.1] [location=1640449..1640823] [gbkey=CDS]	1515.86
lcl|CP001868.2_cds_AFK19427.1_1679 [gene=minD] [locus_tag=HFX_1721] [protein=cell division inhibitor MinD-like (ATPase involved in chromosome partitioning)] [protein_id=AFK19427.1] [location=1640983..1641600] [gbkey=CDS]	115.067
lcl|CP001868.2_cds_AFK19428.1_1680 [locus_tag=HFX_1722] [protein=hypothetical protein] [protein_id=AFK19428.1] [location=1641627..1642250] [gbkey=CDS]	274.783
lcl|CP001868.2_cds_AFK19429.1_1681 [locus_tag=HFX_1723] [protein=hypothetical protein] [protein_id=AFK19429.1] [location=complement(1642312..1642578)] [gbkey=CDS]	65.5464
lcl|CP001868.2_cds_AFK19430.2_1682 [gene=slpA] [locus_tag=HFX_1724] [protein=FKBP-type peptidylprolyl isomerase 2] [protein_id=AFK19430.2] [location=complement(1642648..1643583)] [gbkey=CDS]	483.65
lcl|CP001868.2_cds_AFK19431.1_1683 [locus_tag=HFX_1725] [protein=hypothetical protein] [protein_id=AFK19431.1] [location=1643737..1644180] [gbkey=CDS]	9.4799
lcl|CP001868.2_cds_AFK19432.1_1684 [locus_tag=HFX_1726] [protein=hypothetical protein] [protein_id=AFK19432.1] [location=1644182..1644898] [gbkey=CDS]	8.8056
lcl|CP001868.2_cds_AFK19433.1_1685 [locus_tag=HFX_1727] [protein=hypothetical protein] [protein_id=AFK19433.1] [location=1644946..1646325] [gbkey=CDS]	12.1199
lcl|CP001868.2_cds_AFK19434.1_1686 [locus_tag=HFX_1728] [protein=hypothetical protein] [protein_id=AFK19434.1] [location=1646322..1646639] [gbkey=CDS]	40.4049
lcl|CP001868.2_cds_AFK19435.1_1687 [locus_tag=HFX_1729] [protein=hypothetical protein] [protein_id=AFK19435.1] [location=complement(1646660..1646905)] [gbkey=CDS]	17.5603
lcl|CP001868.2_cds_AFK19436.2_1688 [locus_tag=HFX_1730] [protein=hypothetical protein] [protein_id=AFK19436.2] [location=complement(1646972..1647217)] [gbkey=CDS]	45.927
lcl|CP001868.2_cds_AFK19437.1_1689 [locus_tag=HFX_1731] [protein=hypothetical protein] [protein_id=AFK19437.1] [location=complement(1647220..1647480)] [gbkey=CDS]	18.673
lcl|CP001868.2_cds_AFK19438.1_1690 [gene=coxA2] [locus_tag=HFX_1732] [protein=cytochrome c oxidase subunit I] [protein_id=AFK19438.1] [location=complement(1647492..1650107)] [gbkey=CDS]	11.4745
lcl|CP001868.2_cds_AFK19439.1_1691 [gene=coxB4] [locus_tag=HFX_1733] [protein=cytochrome c oxidase subunit II] [protein_id=AFK19439.1] [location=complement(1650104..1650937)] [gbkey=CDS]	12.2187
lcl|CP001868.2_cds_AFK19440.1_1692 [locus_tag=HFX_1734] [protein=hypothetical protein] [protein_id=AFK19440.1] [location=complement(1650963..1651160)] [gbkey=CDS]	3994.25
lcl|CP001868.2_cds_AFK19441.1_1693 [gene=tnp3] [locus_tag=HFX_1735] [protein=transposase] [protein_id=AFK19441.1] [location=complement(1651230..1652465)] [gbkey=CDS]	511.616
lcl|CP001868.2_cds_AFK19442.1_1694 [locus_tag=HFX_1736] [protein=hypothetical protein] [protein_id=AFK19442.1] [location=complement(1652462..1652617)] [gbkey=CDS]	299.634
lcl|CP001868.2_cds_AFK19443.1_1695 [locus_tag=HFX_1737] [protein=hypothetical protein] [protein_id=AFK19443.1] [location=complement(1653393..1653908)] [gbkey=CDS]	47.4401
lcl|CP001868.2_cds_AFK19444.1_1696 [gene=cyaB] [locus_tag=HFX_1738] [protein=adenylate cyclase] [protein_id=AFK19444.1] [location=1654087..1654644] [gbkey=CDS]	35.1352
lcl|CP001868.2_cds_AFK19445.1_1697 [locus_tag=HFX_1739] [protein=S-adenosylmethionine synthetase] [protein_id=AFK19445.1] [location=1654839..1656047] [gbkey=CDS]	75.7673
lcl|CP001868.2_cds_AFK19446.1_1698 [gene=ppk] [locus_tag=HFX_1740] [protein=polyphosphate kinase] [protein_id=AFK19446.1] [location=complement(1656065..1658572)] [gbkey=CDS]	39.4391
lcl|CP001868.2_cds_AFK19447.1_1699 [gene=thiI] [locus_tag=HFX_1741] [protein=thiamine biosynthesis protein ThiI] [protein_id=AFK19447.1] [location=1658803..1659984] [gbkey=CDS]	431.065
lcl|CP001868.2_cds_AFK19448.1_1700 [locus_tag=HFX_1742] [protein=hypothetical protein] [protein_id=AFK19448.1] [location=1660092..1660346] [gbkey=CDS]	36.4873
lcl|CP001868.2_cds_AFK19449.1_1701 [locus_tag=HFX_1744] [protein=hypothetical protein] [protein_id=AFK19449.1] [location=complement(1660146..1660433)] [gbkey=CDS]	22.6915
lcl|CP001868.2_cds_AFK19450.1_1702 [locus_tag=HFX_1743] [protein=hypothetical protein] [protein_id=AFK19450.1] [location=1660389..1660841] [gbkey=CDS]	159.179
lcl|CP001868.2_cds_AFK19451.1_1703 [gene=cysK_2] [locus_tag=HFX_1745] [protein=cysteine synthase A] [protein_id=AFK19451.1] [location=complement(1660873..1661793)] [gbkey=CDS]	728.933
lcl|CP001868.2_cds_AFK19452.1_1704 [gene=trxA] [locus_tag=HFX_1746] [protein=thioredoxin] [protein_id=AFK19452.1] [location=1661953..1662333] [gbkey=CDS]	297.118
lcl|CP001868.2_cds_AFK19453.1_1705 [locus_tag=HFX_1747] [protein=hypothetical protein] [protein_id=AFK19453.1] [location=1662470..1663198] [gbkey=CDS]	85.9987
lcl|CP001868.2_cds_AFK19454.1_1706 [locus_tag=HFX_1748] [protein=thioredoxin domain protein] [protein_id=AFK19454.1] [location=complement(1663255..1665366)] [gbkey=CDS]	53.7043
lcl|CP001868.2_cds_AFK19455.1_1707 [gene=purD] [locus_tag=HFX_1749] [protein=phosphoribosylamine--glycine ligase] [protein_id=AFK19455.1] [location=1665545..1666831] [gbkey=CDS]	100.782
lcl|CP001868.2_cds_AFK19456.1_1708 [gene=maa] [locus_tag=HFX_1750] [protein=maltose O-acetyltransferase] [protein_id=AFK19456.1] [location=1666914..1667444] [gbkey=CDS]	162.08
lcl|CP001868.2_cds_AFK19457.1_1709 [gene=baeS] [locus_tag=HFX_1751] [protein=PAS domain S-box] [protein_id=AFK19457.1] [location=complement(1667465..1668490)] [gbkey=CDS]	45.4504
lcl|CP001868.2_cds_AFK19458.1_1710 [locus_tag=HFX_1752] [protein=hypothetical protein] [protein_id=AFK19458.1] [location=complement(1668560..1669174)] [gbkey=CDS]	92.5744
lcl|CP001868.2_cds_AFK19459.1_1711 [gene=mscS] [locus_tag=HFX_1753] [protein=mechanosensitive ion channel] [protein_id=AFK19459.1] [location=complement(1669376..1670227)] [gbkey=CDS]	44.332
lcl|CP001868.2_cds_AFK19460.1_1712 [locus_tag=HFX_1754] [protein=hypothetical protein] [protein_id=AFK19460.1] [location=complement(1670229..1671038)] [gbkey=CDS]	202.386
lcl|CP001868.2_cds_AFK19461.1_1713 [locus_tag=HFX_1755] [protein=cyanoglobin] [protein_id=AFK19461.1] [location=complement(1671238..1671600)] [gbkey=CDS]	569.082
lcl|CP001868.2_cds_AFK19462.1_1714 [locus_tag=HFX_1756] [protein=hypothetical protein] [protein_id=AFK19462.1] [location=complement(1672124..1672291)] [gbkey=CDS]	331.636
lcl|CP001868.2_cds_AFK19463.1_1715 [gene=tfb6] [locus_tag=HFX_1758] [protein=transcription initiation factor TFB] [protein_id=AFK19463.1] [location=1672524..1672832] [gbkey=CDS]	451.663
lcl|CP001868.2_cds_AFK19464.1_1716 [gene=ppaT] [locus_tag=HFX_1759] [protein=phosphopantetheine adenylyltransferase] [protein_id=AFK19464.1] [location=complement(1673082..1673585)] [gbkey=CDS]	285.044
lcl|CP001868.2_cds_AFK19465.1_1717 [locus_tag=HFX_1760] [protein=transcription regulator] [protein_id=AFK19465.1] [location=complement(1673673..1674134)] [gbkey=CDS]	16.5428
lcl|CP001868.2_cds_AFK19466.1_1718 [locus_tag=HFX_1761] [protein=carboxylate-amine ligase] [protein_id=AFK19466.1] [location=complement(1674226..1675302)] [gbkey=CDS]	107.68
lcl|CP001868.2_cds_AFK19467.1_1719 [gene=nop1] [locus_tag=HFX_1762] [protein=rRNA 2'-O-methyltransferase fibrillarin] [protein_id=AFK19467.1] [location=complement(1675439..1676089)] [gbkey=CDS]	226.805
lcl|CP001868.2_cds_AFK19468.1_1720 [gene=sik1] [locus_tag=HFX_1763] [protein=nucleolar protein-like protein] [protein_id=AFK19468.1] [location=complement(1676086..1676925)] [gbkey=CDS]	146.5
lcl|CP001868.2_cds_AFK19469.1_1721 [locus_tag=HFX_1764] [protein=hypothetical protein] [protein_id=AFK19469.1] [location=1677165..1677587] [gbkey=CDS]	2951.12
lcl|CP001868.2_cds_AFK19470.1_1722 [locus_tag=HFX_1765] [protein=hypothetical protein] [protein_id=AFK19470.1] [location=1677672..1678043] [gbkey=CDS]	300.435
lcl|CP001868.2_cds_AFK19471.1_1723 [locus_tag=HFX_1766] [protein=hypothetical protein] [protein_id=AFK19471.1] [location=1678145..1678795] [gbkey=CDS]	120.293
lcl|CP001868.2_cds_AFK19472.1_1724 [gene=corA] [locus_tag=HFX_1767] [protein=magnesium Mg(2+)/cobalt Co(2+) transport protein] [protein_id=AFK19472.1] [location=1678987..1679970] [gbkey=CDS]	7.4294
lcl|CP001868.2_cds_AFK19473.1_1725 [gene=tfb7] [locus_tag=HFX_1768] [protein=transcription initiation factor TFB] [protein_id=AFK19473.1] [location=1680194..1681189] [gbkey=CDS]	1128
lcl|CP001868.2_cds_AFK19474.1_1726 [locus_tag=HFX_1769] [protein=hypothetical protein] [protein_id=AFK19474.1] [location=1681280..1681459] [gbkey=CDS]	286.758
lcl|CP001868.2_cds_AFK19475.1_1727 [gene=eif2B1] [locus_tag=HFX_1770] [protein=translation initiation factor IF-2 subunit beta] [protein_id=AFK19475.1] [location=complement(1681503..1681910)] [gbkey=CDS]	131.669
lcl|CP001868.2_cds_AFK19476.1_1728 [locus_tag=HFX_1771] [protein=hypothetical protein] [protein_id=AFK19476.1] [location=1682162..1682398] [gbkey=CDS]	3451.94
lcl|CP001868.2_cds_AFK19477.1_1729 [locus_tag=HFX_1772] [protein=hypothetical protein] [protein_id=AFK19477.1] [location=complement(1682617..1683027)] [gbkey=CDS]	189.19
lcl|CP001868.2_cds_AFK19478.1_1730 [gene=alkA] [locus_tag=HFX_1773] [protein=8-oxoguanine DNA glycosylase] [protein_id=AFK19478.1] [location=complement(1683115..1684029)] [gbkey=CDS]	146.234
lcl|CP001868.2_cds_AFK19479.2_1731 [gene=malQ] [locus_tag=HFX_1774] [protein=4-alpha-glucanotransferase] [protein_id=AFK19479.2] [location=complement(1684218..1685708)] [gbkey=CDS]	71.3918
lcl|CP001868.2_cds_AFK19480.1_1732 [gene=thrS] [locus_tag=HFX_1775] [protein=threonyl-tRNA synthetase] [protein_id=AFK19480.1] [location=1685888..1687816] [gbkey=CDS]	158.08
lcl|CP001868.2_cds_AFK19481.1_1733 [locus_tag=HFX_1776] [protein=hypothetical protein] [protein_id=AFK19481.1] [location=complement(1687834..1689288)] [gbkey=CDS]	145.479
lcl|CP001868.2_cds_AFK19482.1_1734 [locus_tag=HFX_1777] [protein=hypothetical protein] [protein_id=AFK19482.1] [location=complement(1689488..1689913)] [gbkey=CDS]	73.3233
lcl|CP001868.2_cds_AFK19483.1_1735 [locus_tag=HFX_1778] [protein=hypothetical protein] [protein_id=AFK19483.1] [location=complement(1690193..1690423)] [gbkey=CDS]	6.2335
lcl|CP001868.2_cds_AFK19484.1_1736 [locus_tag=HFX_1779] [protein=integrase-like protein] [protein_id=AFK19484.1] [location=1691169..1691309] [gbkey=CDS]	74.6289
lcl|CP001868.2_cds_AFK19485.1_1737 [gene=hat2] [locus_tag=HFX_1780] [protein=acetyltransferase] [protein_id=AFK19485.1] [location=complement(1691462..1692031)] [gbkey=CDS]	30.509
lcl|CP001868.2_cds_AFK19486.2_1738 [gene=trkA] [locus_tag=HFX_1782] [protein=TrkA-N domain protein] [protein_id=AFK19486.2] [location=1692669..1694126] [gbkey=CDS]	304.262
lcl|CP001868.2_cds_AFK19487.1_1739 [locus_tag=HFX_1783] [protein=hypothetical protein] [protein_id=AFK19487.1] [location=complement(1694131..1694424)] [gbkey=CDS]	577.937
lcl|CP001868.2_cds_AFK19488.1_1740 [locus_tag=HFX_1784] [protein=4Fe-S protein] [protein_id=AFK19488.1] [location=complement(1694629..1696830)] [gbkey=CDS]	84.608
lcl|CP001868.2_cds_AFK19489.1_1741 [locus_tag=HFX_1785] [protein=hypothetical protein] [protein_id=AFK19489.1] [location=complement(1696823..1697326)] [gbkey=CDS]	39.7787
lcl|CP001868.2_cds_AFK19490.1_1742 [locus_tag=HFX_1786] [protein=hypothetical protein] [protein_id=AFK19490.1] [location=complement(1697407..1699251)] [gbkey=CDS]	151.589
lcl|CP001868.2_cds_AFK19491.1_1743 [locus_tag=HFX_1787] [protein=hypothetical protein] [protein_id=AFK19491.1] [location=complement(1699375..1700013)] [gbkey=CDS]	84.4172
lcl|CP001868.2_cds_AFK19492.1_1744 [gene=lctP] [locus_tag=HFX_1788] [protein=L-lactate permease] [protein_id=AFK19492.1] [location=1700386..1702098] [gbkey=CDS]	20.4977
lcl|CP001868.2_cds_AFK19493.1_1745 [gene=glcD] [locus_tag=HFX_1789] [protein=oxidoreductase ( glycolate oxidase iron-sulfur subunit)] [protein_id=AFK19493.1] [location=1702206..1705286] [gbkey=CDS]	62.0874
lcl|CP001868.2_cds_AFK19494.1_1746 [gene=aat1] [locus_tag=HFX_1790] [protein=pyridoxal phosphate-dependent aminotransferase (histidinol-phosphate aminotransferase-like protein / aspartate aminotransferase)] [protein_id=AFK19494.1] [location=complement(1705442..1706590)] [gbkey=CDS]	93.22
lcl|CP001868.2_cds_AFK19495.1_1747 [locus_tag=HFX_1791] [protein=endonuclease associated protein] [protein_id=AFK19495.1] [location=complement(1707041..1707538)] [gbkey=CDS]	859.653
lcl|CP001868.2_cds_AFK19496.1_1748 [locus_tag=HFX_1792] [protein=hypothetical protein] [protein_id=AFK19496.1] [location=complement(1707560..1707985)] [gbkey=CDS]	1316.18
lcl|CP001868.2_cds_AFK19497.1_1749 [locus_tag=HFX_1793] [protein=ATP-dependent helicase] [protein_id=AFK19497.1] [location=1708094..1710445] [gbkey=CDS]	52.9336
lcl|CP001868.2_cds_AFK19498.1_1750 [locus_tag=HFX_1794] [protein=hypothetical protein] [protein_id=AFK19498.1] [location=1710583..1711785] [gbkey=CDS]	170.429
lcl|CP001868.2_cds_AFK19499.1_1751 [gene=sfuA] [locus_tag=HFX_1795] [protein=ABC-type iron(III) transport system,substrate-binding protein] [protein_id=AFK19499.1] [location=1711865..1713028] [gbkey=CDS]	795.815
lcl|CP001868.2_cds_AFK19500.1_1752 [gene=sfuB] [locus_tag=HFX_1796] [protein=ABC-type iron(III) transport system, permease protein] [protein_id=AFK19500.1] [location=1713041..1714636] [gbkey=CDS]	142.273
lcl|CP001868.2_cds_AFK19501.1_1753 [gene=sfuC] [locus_tag=HFX_1797] [protein=iron(III) transport system ATP-binding protein] [protein_id=AFK19501.1] [location=1714626..1715807] [gbkey=CDS]	149.655
lcl|CP001868.2_cds_AFK19502.1_1754 [locus_tag=HFX_1798] [protein=membrane protein] [protein_id=AFK19502.1] [location=1715810..1718143] [gbkey=CDS]	25.2472
lcl|CP001868.2_cds_AFK19503.1_1755 [locus_tag=HFX_1800] [protein=hypothetical protein] [protein_id=AFK19503.1] [location=complement(1718053..1718436)] [gbkey=CDS]	6.9228
lcl|CP001868.2_cds_AFK19504.1_1756 [locus_tag=HFX_1799] [protein=hypothetical protein] [protein_id=AFK19504.1] [location=1718399..1718827] [gbkey=CDS]	119.285
lcl|CP001868.2_cds_AFK19505.1_1757 [locus_tag=HFX_1801] [protein=hypothetical protein] [protein_id=AFK19505.1] [location=complement(1718850..1721489)] [gbkey=CDS]	51.5225
lcl|CP001868.2_cds_AFK19506.2_1758 [gene=amy4] [locus_tag=HFX_1802] [protein=glucan 1,4-alpha-maltohydrolase /alpha-glucosidase] [protein_id=AFK19506.2] [location=complement(1721567..1723690)] [gbkey=CDS]	121.456
lcl|CP001868.2_cds_AFK19507.1_1759 [gene=amy5] [locus_tag=HFX_1803] [protein=glucoamylase / glycosyl hydrolase] [protein_id=AFK19507.1] [location=1723865..1728400] [gbkey=CDS]	119.239
lcl|CP001868.2_cds_AFK19508.1_1760 [locus_tag=HFX_1804] [protein=hypothetical protein] [protein_id=AFK19508.1] [location=1728973..1729452] [gbkey=CDS]	833.507
lcl|CP001868.2_cds_AFK19509.1_1761 [gene=baeS] [locus_tag=HFX_1805] [protein=PAS domain S-box] [protein_id=AFK19509.1] [location=complement(1729529..1731634)] [gbkey=CDS]	57.2759
lcl|CP001868.2_cds_AFK19510.1_1762 [locus_tag=HFX_1806] [protein=transporter of the drug/metabolite transporter (DMT) superfamily] [protein_id=AFK19510.1] [location=complement(1731774..1732655)] [gbkey=CDS]	42.573
lcl|CP001868.2_cds_AFK19511.1_1763 [locus_tag=HFX_1807] [protein=putative pyridine nucleotide-disulfide oxidoreductase] [protein_id=AFK19511.1] [location=complement(1732904..1733458)] [gbkey=CDS]	24.1488
lcl|CP001868.2_cds_AFK19512.1_1764 [gene=ycgJ] [locus_tag=HFX_1808] [protein=ubiquinone/menaquinone biosynthesis methyltransferase] [protein_id=AFK19512.1] [location=complement(1733543..1734295)] [gbkey=CDS]	122.239
lcl|CP001868.2_cds_AFK19513.1_1765 [gene=exsB] [locus_tag=HFX_1809] [protein=succinoglycan biosynthesis ExsB protein] [protein_id=AFK19513.1] [location=complement(1734446..1735159)] [gbkey=CDS]	20.1673
lcl|CP001868.2_cds_AFK19514.1_1766 [gene=nrdG] [locus_tag=HFX_1810] [protein=organic radical activating enzyme] [protein_id=AFK19514.1] [location=complement(1735239..1736012)] [gbkey=CDS]	113.198
lcl|CP001868.2_cds_AFK19515.1_1767 [gene=ptpS] [locus_tag=HFX_1811] [protein=6-pyruvoyl tetrahydropterin synthase] [protein_id=AFK19515.1] [location=complement(1736012..1736488)] [gbkey=CDS]	793.468
lcl|CP001868.2_cds_AFK19516.1_1768 [gene=fcbC] [locus_tag=HFX_1812] [protein=putative thioesterase] [protein_id=AFK19516.1] [location=complement(1736661..1737044)] [gbkey=CDS]	54.2287
lcl|CP001868.2_cds_AFK19517.1_1769 [locus_tag=HFX_1813] [protein=hypothetical protein] [protein_id=AFK19517.1] [location=complement(1737143..1737421)] [gbkey=CDS]	10.7192
lcl|CP001868.2_cds_AFK19518.1_1770 [gene=ssl2] [locus_tag=HFX_1815] [protein=putative DNA repair helicase] [protein_id=AFK19518.1] [location=complement(1738013..1740169)] [gbkey=CDS]	26.6514
lcl|CP001868.2_cds_AFK19519.2_1771 [locus_tag=HFX_1816] [protein=hypothetical protein] [protein_id=AFK19519.2] [location=complement(1740378..1740860)] [gbkey=CDS]	17.1995
lcl|CP001868.2_cds_AFK19520.1_1772 [gene=cdc6G] [locus_tag=HFX_1817] [protein=cell division control protein cdc6-like protein] [protein_id=AFK19520.1] [location=1742363..1743565] [gbkey=CDS]	50.4566
lcl|CP001868.2_cds_AFK19521.1_1773 [locus_tag=HFX_1818] [protein=hypothetical protein] [protein_id=AFK19521.1] [location=complement(1743759..1744556)] [gbkey=CDS]	87.7237
lcl|CP001868.2_cds_AFK19522.1_1774 [gene=tbp2] [locus_tag=HFX_1819] [protein=TATA-binding transcription initiation factor] [protein_id=AFK19522.1] [location=complement(1744638..1745198)] [gbkey=CDS]	36.9217
lcl|CP001868.2_cds_AFK20597.1_1775 [locus_tag=HFX_2928] [protein=hypothetical protein] [protein_id=AFK20597.1] [location=1751266..1752483] [gbkey=CDS]	125.043
lcl|CP001868.2_cds_AFK20596.1_1776 [locus_tag=HFX_2927] [protein=hypothetical protein] [protein_id=AFK20596.1] [location=complement(1752601..1753014)] [gbkey=CDS]	61.8037
lcl|CP001868.2_cds_AFK20595.1_1777 [locus_tag=HFX_2926] [protein=hypothetical protein] [protein_id=AFK20595.1] [location=complement(1753052..1753390)] [gbkey=CDS]	74.8236
lcl|CP001868.2_cds_AFK20594.1_1778 [locus_tag=HFX_2925] [protein=translation-associated GTPase] [protein_id=AFK20594.1] [location=1753772..1754962] [gbkey=CDS]	13.0202
lcl|CP001868.2_cds_AFK20593.1_1779 [locus_tag=HFX_2924] [protein=hypothetical protein] [protein_id=AFK20593.1] [location=1755017..1755424] [gbkey=CDS]	130.855
lcl|CP001868.2_cds_AFK20592.1_1780 [locus_tag=HFX_2923] [protein=GCN5-related N-acetyltransferase] [protein_id=AFK20592.1] [location=complement(1755451..1756056)] [gbkey=CDS]	25.5893
lcl|CP001868.2_cds_AFK20591.1_1781 [gene=ssnA] [locus_tag=HFX_2922] [protein=N-ethylammeline chlorohydrolase / guanine deaminase] [protein_id=AFK20591.1] [location=complement(1756140..1757453)] [gbkey=CDS]	121.218
lcl|CP001868.2_cds_AFK20590.2_1782 [gene=hutI] [locus_tag=HFX_2920] [protein=amidohydrolase, imidazolonepropionase] [protein_id=AFK20590.2] [location=complement(1757740..1758897)] [gbkey=CDS]	12.1478
lcl|CP001868.2_cds_AFK20589.1_1783 [locus_tag=HFX_2919] [protein=hypothetical protein] [protein_id=AFK20589.1] [location=1758724..1759011] [gbkey=CDS]	9.2304
lcl|CP001868.2_cds_AFK20588.1_1784 [locus_tag=HFX_2918] [protein=hypothetical protein] [protein_id=AFK20588.1] [location=complement(1759041..1759868)] [gbkey=CDS]	63.8103
lcl|CP001868.2_cds_AFK20587.1_1785 [gene=psmA] [locus_tag=HFX_2917] [protein=proteasome subunit alpha] [protein_id=AFK20587.1] [location=complement(1759869..1760603)] [gbkey=CDS]	260.712
lcl|CP001868.2_cds_AFK20586.1_1786 [locus_tag=HFX_2916] [protein=hypothetical protein] [protein_id=AFK20586.1] [location=complement(1760796..1760975)] [gbkey=CDS]	138.456
lcl|CP001868.2_cds_AFK20585.1_1787 [locus_tag=HFX_2915] [protein=hypothetical protein] [protein_id=AFK20585.1] [location=complement(1761080..1761286)] [gbkey=CDS]	41.7376
lcl|CP001868.2_cds_AFK20584.1_1788 [gene=folA] [locus_tag=HFX_2914] [protein=dihydrofolate reductase] [protein_id=AFK20584.1] [location=complement(1761283..1761843)] [gbkey=CDS]	55.6787
lcl|CP001868.2_cds_AFK20583.1_1789 [gene=thyA] [locus_tag=HFX_2913] [protein=thymidylate synthase] [protein_id=AFK20583.1] [location=complement(1761840..1762850)] [gbkey=CDS]	62.6683
lcl|CP001868.2_cds_AFK20582.1_1790 [gene=gloB] [locus_tag=HFX_2912] [protein=hydroxyacylglutathione hydrolase] [protein_id=AFK20582.1] [location=1762988..1763569] [gbkey=CDS]	63.3759
lcl|CP001868.2_cds_AFK20581.2_1791 [locus_tag=HFX_2911] [protein=hypothetical protein] [protein_id=AFK20581.2] [location=complement(1763600..1763974)] [gbkey=CDS]	16.2455
lcl|CP001868.2_cds_AFK20580.2_1792 [locus_tag=HFX_2910] [protein=hypothetical protein] [protein_id=AFK20580.2] [location=1764111..1764521] [gbkey=CDS]	42.5812
lcl|CP001868.2_cds_AFK20579.1_1793 [gene=sodA] [locus_tag=HFX_2909] [protein=superoxide dismutase, Fe-Mn family] [protein_id=AFK20579.1] [location=complement(1764626..1765225)] [gbkey=CDS]	882.613
lcl|CP001868.2_cds_AFK20578.1_1794 [gene=thiJ] [locus_tag=HFX_2908] [protein=ThiJ/PfpI domain protein] [protein_id=AFK20578.1] [location=complement(1765358..1765966)] [gbkey=CDS]	44.7425
lcl|CP001868.2_cds_AFK20577.1_1795 [gene=phrB] [locus_tag=HFX_2907] [protein=deoxyribodipyrimidine photolyase] [protein_id=AFK20577.1] [location=complement(1766023..1767471)] [gbkey=CDS]	21.7096
lcl|CP001868.2_cds_AFK20576.1_1796 [locus_tag=HFX_2906] [protein=hypothetical protein] [protein_id=AFK20576.1] [location=1767797..1768618] [gbkey=CDS]	14.6878
lcl|CP001868.2_cds_AFK20575.1_1797 [locus_tag=HFX_2905] [protein=hypothetical protein] [protein_id=AFK20575.1] [location=complement(1768664..1769341)] [gbkey=CDS]	474.101
lcl|CP001868.2_cds_AFK20574.1_1798 [gene=folP] [locus_tag=HFX_2904] [protein=dihydropteroate synthase] [protein_id=AFK20574.1] [location=complement(1769530..1770678)] [gbkey=CDS]	48.3934
lcl|CP001868.2_cds_AFK20573.1_1799 [locus_tag=HFX_2903] [protein=hypothetical protein] [protein_id=AFK20573.1] [location=1770871..1771452] [gbkey=CDS]	183.466
lcl|CP001868.2_cds_AFK20572.1_1800 [gene=lasT] [locus_tag=HFX_2902] [protein=tRNA/rRNA methyltransferase] [protein_id=AFK20572.1] [location=1771449..1772321] [gbkey=CDS]	50.7515
lcl|CP001868.2_cds_AFK20571.1_1801 [gene=maoC3] [locus_tag=HFX_2901] [protein=maoC family protein] [protein_id=AFK20571.1] [location=complement(1772355..1772810)] [gbkey=CDS]	142.586
lcl|CP001868.2_cds_AFK20570.1_1802 [locus_tag=HFX_2900] [protein=hypothetical protein] [protein_id=AFK20570.1] [location=complement(1772877..1773251)] [gbkey=CDS]	48.4412
lcl|CP001868.2_cds_AFK20569.2_1803 [gene=htpX3] [locus_tag=HFX_2899] [protein=heat shock protein X] [protein_id=AFK20569.2] [location=1773382..1774335] [gbkey=CDS]	171.488
lcl|CP001868.2_cds_AFK20568.1_1804 [gene=gatE] [locus_tag=HFX_2898] [protein=glutamyl-tRNA(Gln) amidotransferase subunit E] [protein_id=AFK20568.1] [location=complement(1774896..1776770)] [gbkey=CDS]	299.095
lcl|CP001868.2_cds_AFK20567.2_1805 [gene=fumC] [locus_tag=HFX_2897] [protein=fumarate hydratase, class II] [protein_id=AFK20567.2] [location=complement(1777212..1778621)] [gbkey=CDS]	273.535
lcl|CP001868.2_cds_AFK20566.1_1806 [locus_tag=HFX_2896] [protein=carbohydrate ABC transporter substrate-binding protein, CUT1 family] [protein_id=AFK20566.1] [location=1778865..1780229] [gbkey=CDS]	108.249
lcl|CP001868.2_cds_AFK20565.1_1807 [gene=ugpA] [locus_tag=HFX_2895] [protein=sugar ABC transporter permease protein] [protein_id=AFK20565.1] [location=1780255..1781328] [gbkey=CDS]	46.8225
lcl|CP001868.2_cds_AFK20564.1_1808 [gene=ugpE] [locus_tag=HFX_2894] [protein=ABC transporter permease protein] [protein_id=AFK20564.1] [location=1781325..1782284] [gbkey=CDS]	56.9979
lcl|CP001868.2_cds_AFK20563.1_1809 [gene=ugpC3] [locus_tag=HFX_2893] [protein=sugar ABC transporter ATP-binding protein (UGPC)] [protein_id=AFK20563.1] [location=1782348..1783487] [gbkey=CDS]	172.075
lcl|CP001868.2_cds_AFK20562.1_1810 [gene=bolA] [locus_tag=HFX_2892] [protein=morphology/transcription regulator BolA family protein] [protein_id=AFK20562.1] [location=complement(1783520..1783783)] [gbkey=CDS]	268.941
lcl|CP001868.2_cds_AFK20561.1_1811 [gene=tar] [locus_tag=HFX_2891] [protein=MCP domain-containing signal transducer] [protein_id=AFK20561.1] [location=1784012..1786315] [gbkey=CDS]	49.7577
lcl|CP001868.2_cds_AFK20560.1_1812 [locus_tag=HFX_2890] [protein=hypothetical protein] [protein_id=AFK20560.1] [location=1786496..1786972] [gbkey=CDS]	209.455
lcl|CP001868.2_cds_AFK20559.1_1813 [locus_tag=HFX_2889] [protein=hypothetical protein] [protein_id=AFK20559.1] [location=complement(1787001..1787324)] [gbkey=CDS]	55.3825
lcl|CP001868.2_cds_AFK20558.1_1814 [locus_tag=HFX_2888] [protein=hypothetical protein] [protein_id=AFK20558.1] [location=1787454..1788377] [gbkey=CDS]	28.7701
lcl|CP001868.2_cds_AFK20557.1_1815 [gene=mutY] [locus_tag=HFX_2887] [protein=A/G-specific adenine glycosylase] [protein_id=AFK20557.1] [location=1788429..1789346] [gbkey=CDS]	72.0335
lcl|CP001868.2_cds_AFK20556.2_1816 [gene=ssuE1] [locus_tag=HFX_2886] [protein=NADPH-dependent FMN reductase] [protein_id=AFK20556.2] [location=1789422..1790000] [gbkey=CDS]	72.6955
lcl|CP001868.2_cds_AFK20555.2_1817 [gene=tdk] [locus_tag=HFX_2885] [protein=thymidine kinase] [protein_id=AFK20555.2] [location=1790127..1790714] [gbkey=CDS]	111.519
lcl|CP001868.2_cds_AFK20554.2_1818 [locus_tag=HFX_2884] [protein=hypothetical protein] [protein_id=AFK20554.2] [location=1790723..1791361] [gbkey=CDS]	297.627
lcl|CP001868.2_cds_AFK20553.1_1819 [locus_tag=HFX_2883] [protein=RecJ-like exonuclease] [protein_id=AFK20553.1] [location=1791488..1793656] [gbkey=CDS]	219.538
lcl|CP001868.2_cds_AFK20552.1_1820 [gene=hat] [locus_tag=HFX_2882] [protein=histone acetyltransferase-like protein] [protein_id=AFK20552.1] [location=1793793..1795445] [gbkey=CDS]	28.1436
lcl|CP001868.2_cds_AFK20551.1_1821 [gene=mscS] [locus_tag=HFX_2881] [protein=MscS Mechanosensitive ion channel] [protein_id=AFK20551.1] [location=1795579..1796811] [gbkey=CDS]	9.8817
lcl|CP001868.2_cds_AFK20550.1_1822 [gene=htr31] [locus_tag=HFX_2880] [protein=transducer protein htr15] [protein_id=AFK20550.1] [location=complement(1796836..1798347)] [gbkey=CDS]	15.6771
lcl|CP001868.2_cds_AFK20549.1_1823 [gene=wecD] [locus_tag=HFX_2879] [protein=acetyltransferase] [protein_id=AFK20549.1] [location=complement(1798475..1798918)] [gbkey=CDS]	56.8794
lcl|CP001868.2_cds_AFK20548.1_1824 [locus_tag=HFX_2878] [protein=hypothetical protein] [protein_id=AFK20548.1] [location=complement(1798979..1800331)] [gbkey=CDS]	138.763
lcl|CP001868.2_cds_AFK20547.1_1825 [locus_tag=HFX_2877] [protein=hypothetical protein] [protein_id=AFK20547.1] [location=1800430..1802535] [gbkey=CDS]	126.175
lcl|CP001868.2_cds_AFK20546.1_1826 [locus_tag=HFX_2876] [protein=hypothetical protein] [protein_id=AFK20546.1] [location=1802713..1803435] [gbkey=CDS]	3796.19
lcl|CP001868.2_cds_AFK20545.1_1827 [locus_tag=HFX_2875] [protein=hypothetical protein] [protein_id=AFK20545.1] [location=1803503..1804246] [gbkey=CDS]	157.066
lcl|CP001868.2_cds_AFK20544.1_1828 [locus_tag=HFX_2874] [protein=cell division protein pelota] [protein_id=AFK20544.1] [location=1804292..1805362] [gbkey=CDS]	71.2578
lcl|CP001868.2_cds_AFK20543.2_1829 [gene=ocd1] [locus_tag=HFX_2873] [protein=ornithine cyclodeaminase] [protein_id=AFK20543.2] [location=complement(1805491..1806489)] [gbkey=CDS]	630.551
lcl|CP001868.2_cds_AFK20542.1_1830 [locus_tag=HFX_2872] [protein=hypothetical protein] [protein_id=AFK20542.1] [location=complement(1806562..1806819)] [gbkey=CDS]	7474.07
lcl|CP001868.2_cds_AFK20541.2_1831 [locus_tag=HFX_2871] [protein=putative sugar transporter] [protein_id=AFK20541.2] [location=1807093..1808433] [gbkey=CDS]	121.503
lcl|CP001868.2_cds_AFK20540.1_1832 [locus_tag=HFX_2870] [protein=hypothetical protein] [protein_id=AFK20540.1] [location=complement(1808502..1808918)] [gbkey=CDS]	522.216
lcl|CP001868.2_cds_AFK20539.1_1833 [gene=ubiE] [locus_tag=HFX_2869] [protein=menaquinone biosynthesis methyltransferase UbiE] [protein_id=AFK20539.1] [location=complement(1808940..1809521)] [gbkey=CDS]	122.945
lcl|CP001868.2_cds_AFK20538.1_1834 [locus_tag=HFX_2868] [protein=hypothetical protein] [protein_id=AFK20538.1] [location=1809581..1810225] [gbkey=CDS]	340.538
lcl|CP001868.2_cds_AFK20537.1_1835 [gene=rad2] [locus_tag=HFX_2867] [protein=flap endonuclease-1] [protein_id=AFK20537.1] [location=1810253..1811233] [gbkey=CDS]	36.8088
lcl|CP001868.2_cds_AFK20536.1_1836 [locus_tag=HFX_2866] [protein=hypothetical protein] [protein_id=AFK20536.1] [location=1811302..1812633] [gbkey=CDS]	45.1542
lcl|CP001868.2_cds_AFK20535.2_1837 [gene=argD] [locus_tag=HFX_2865] [protein=4-aminobutyrate aminotransferase] [protein_id=AFK20535.2] [location=complement(1812661..1814013)] [gbkey=CDS]	36.103
lcl|CP001868.2_cds_AFK20534.2_1838 [gene=perM] [locus_tag=HFX_2864] [protein=putative permease] [protein_id=AFK20534.2] [location=1814201..1815499] [gbkey=CDS]	112.044
lcl|CP001868.2_cds_AFK20533.1_1839 [locus_tag=HFX_2863] [protein=DNA binding domain-containing protein] [protein_id=AFK20533.1] [location=complement(1815505..1815792)] [gbkey=CDS]	180.762
lcl|CP001868.2_cds_AFK20532.1_1840 [locus_tag=HFX_2862] [protein=hypothetical protein] [protein_id=AFK20532.1] [location=complement(1816004..1816240)] [gbkey=CDS]	972.583
lcl|CP001868.2_cds_AFK20531.1_1841 [locus_tag=HFX_2861] [protein=hypothetical protein] [protein_id=AFK20531.1] [location=complement(1816550..1816696)] [gbkey=CDS]	30.1402
lcl|CP001868.2_cds_AFK20530.2_1842 [locus_tag=HFX_2860] [protein=hypothetical protein] [protein_id=AFK20530.2] [location=1816831..1817541] [gbkey=CDS]	133.198
lcl|CP001868.2_cds_AFK20529.2_1843 [locus_tag=HFX_2859] [protein=hypothetical protein] [protein_id=AFK20529.2] [location=1817611..1817844] [gbkey=CDS]	68.6365
lcl|CP001868.2_cds_AFK20528.1_1844 [gene=mutT6] [locus_tag=HFX_2858] [protein=Mut/nudix family protein] [protein_id=AFK20528.1] [location=complement(1817900..1818406)] [gbkey=CDS]	150.09
lcl|CP001868.2_cds_AFK20527.1_1845 [gene=folD] [locus_tag=HFX_2857] [protein=methylenetetrahydrofolate dehydrogenase] [protein_id=AFK20527.1] [location=complement(1818422..1819315)] [gbkey=CDS]	221.282
lcl|CP001868.2_cds_AFK20526.1_1846 [locus_tag=HFX_2856] [protein=hypothetical protein] [protein_id=AFK20526.1] [location=complement(1819422..1819994)] [gbkey=CDS]	371.536
lcl|CP001868.2_cds_AFK20525.1_1847 [locus_tag=HFX_2855] [protein=hypothetical protein] [protein_id=AFK20525.1] [location=complement(1819994..1820293)] [gbkey=CDS]	784.955
lcl|CP001868.2_cds_AFK20524.1_1848 [gene=glyA] [locus_tag=HFX_2854] [protein=serine hydroxymethyltransferase] [protein_id=AFK20524.1] [location=complement(1820506..1821753)] [gbkey=CDS]	306.113
lcl|CP001868.2_cds_AFK20523.1_1849 [locus_tag=HFX_2853] [protein=hypothetical protein] [protein_id=AFK20523.1] [location=1822116..1822943] [gbkey=CDS]	3547.69
lcl|CP001868.2_cds_AFK20522.1_1850 [locus_tag=HFX_2852] [protein=hypothetical protein] [protein_id=AFK20522.1] [location=1822999..1824687] [gbkey=CDS]	299.702
lcl|CP001868.2_cds_AFK20521.1_1851 [locus_tag=HFX_2851] [protein=hypothetical protein] [protein_id=AFK20521.1] [location=complement(1824861..1826000)] [gbkey=CDS]	195.102
lcl|CP001868.2_cds_AFK20520.1_1852 [gene=lrp] [locus_tag=HFX_2850] [protein=Lrp/AsnC family transcription regulator] [protein_id=AFK20520.1] [location=complement(1826116..1826586)] [gbkey=CDS]	179.435
lcl|CP001868.2_cds_AFK20519.1_1853 [gene=suhB] [locus_tag=HFX_2849] [protein=putative inositol-1(or 4)-monophosphatase / fructose-1,6-bisphosphatase] [protein_id=AFK20519.1] [location=complement(1826722..1827525)] [gbkey=CDS]	75.7721
lcl|CP001868.2_cds_AFK20518.1_1854 [locus_tag=HFX_2848] [protein=hypothetical protein] [protein_id=AFK20518.1] [location=1827620..1827889] [gbkey=CDS]	70.9717
lcl|CP001868.2_cds_AFK20516.1_1855 [locus_tag=HFX_2845] [protein=high-affinity nickel-transporter protein] [protein_id=AFK20516.1] [location=complement(1828838..1829494)] [gbkey=CDS]	239.064
lcl|CP001868.2_cds_AFK20515.1_1856 [locus_tag=HFX_2844] [protein=hypothetical protein] [protein_id=AFK20515.1] [location=complement(1829595..1829762)] [gbkey=CDS]	309.878
lcl|CP001868.2_cds_AFK20514.1_1857 [locus_tag=HFX_2843] [protein=hypothetical protein] [protein_id=AFK20514.1] [location=1829930..1830415] [gbkey=CDS]	25.754
lcl|CP001868.2_cds_AFK20513.1_1858 [locus_tag=HFX_2842] [protein=succinylglutamate desuccinylase-like protein] [protein_id=AFK20513.1] [location=1830500..1831351] [gbkey=CDS]	83.8538
lcl|CP001868.2_cds_AFK20512.1_1859 [locus_tag=HFX_2841] [protein=putative haloacid dehalogenase-like hydrolase] [protein_id=AFK20512.1] [location=complement(1831379..1832014)] [gbkey=CDS]	19.5058
lcl|CP001868.2_cds_AFK20511.1_1860 [locus_tag=HFX_2840] [protein=hypothetical protein] [protein_id=AFK20511.1] [location=complement(1832095..1832544)] [gbkey=CDS]	158.025
lcl|CP001868.2_cds_AFK20510.1_1861 [locus_tag=HFX_2839] [protein=hypothetical protein] [protein_id=AFK20510.1] [location=complement(1832570..1832950)] [gbkey=CDS]	28.7815
lcl|CP001868.2_cds_AFK20509.1_1862 [gene=prkA] [locus_tag=HFX_2838] [protein=serine protein kinase] [protein_id=AFK20509.1] [location=1833454..1835526] [gbkey=CDS]	45.5243
lcl|CP001868.2_cds_AFK20508.1_1863 [gene=prkA] [locus_tag=HFX_2837] [protein=serine protein kinase] [protein_id=AFK20508.1] [location=1835529..1837802] [gbkey=CDS]	63.1273
lcl|CP001868.2_cds_AFK20507.1_1864 [locus_tag=HFX_2836] [protein=hypothetical protein] [protein_id=AFK20507.1] [location=1837793..1839112] [gbkey=CDS]	22.7404
lcl|CP001868.2_cds_AFK20506.1_1865 [gene=spoVR] [locus_tag=HFX_2835] [protein=spore cortext formation protein] [protein_id=AFK20506.1] [location=1839109..1841118] [gbkey=CDS]	27.0575
lcl|CP001868.2_cds_AFK20505.1_1866 [locus_tag=HFX_2834] [protein=hypothetical protein] [protein_id=AFK20505.1] [location=1841127..1841675] [gbkey=CDS]	27.8426
lcl|CP001868.2_cds_AFK20504.1_1867 [gene=dsbB2] [locus_tag=HFX_2833] [protein=disulfide bond formation protein DsbB] [protein_id=AFK20504.1] [location=complement(1841710..1842138)] [gbkey=CDS]	45.7003
lcl|CP001868.2_cds_AFK20503.1_1868 [gene=mgtC2] [locus_tag=HFX_2832] [protein=magnesium transporter accessory protein] [protein_id=AFK20503.1] [location=complement(1842442..1843812)] [gbkey=CDS]	15.8351
lcl|CP001868.2_cds_AFK20502.1_1869 [gene=fadB] [locus_tag=HFX_2830] [protein=3-hydroxyacyl-CoA dehydrogenase] [protein_id=AFK20502.1] [location=complement(1844420..1846396)] [gbkey=CDS]	205.338
lcl|CP001868.2_cds_AFK20501.1_1870 [gene=alkA] [locus_tag=HFX_2829] [protein=DNA-3-methyladenine glycosylase] [protein_id=AFK20501.1] [location=complement(1846544..1847125)] [gbkey=CDS]	87.1656
lcl|CP001868.2_cds_AFK20500.1_1871 [locus_tag=HFX_2828] [protein=alpha-L-glutamate ligase, RimK family] [protein_id=AFK20500.1] [location=complement(1847192..1848550)] [gbkey=CDS]	335.8
lcl|CP001868.2_cds_AFK20499.1_1872 [locus_tag=HFX_2827] [protein=hypothetical protein] [protein_id=AFK20499.1] [location=1848728..1849753] [gbkey=CDS]	123.504
lcl|CP001868.2_cds_AFK20498.2_1873 [gene=sdhC] [locus_tag=HFX_2826] [protein=succinate dehydrogenase, subunit C (cytochrome b-556)] [protein_id=AFK20498.2] [location=1849864..1850259] [gbkey=CDS]	747.944
lcl|CP001868.2_cds_AFK20497.1_1874 [gene=sdhD] [locus_tag=HFX_2825] [protein=succinate dehydrogenase, subunit D (membrane anchor protein)] [protein_id=AFK20497.1] [location=1850259..1850630] [gbkey=CDS]	245.053
lcl|CP001868.2_cds_AFK20496.1_1875 [gene=sdhB] [locus_tag=HFX_2824] [protein=succinate dehydrogenase, subunit B (iron-sulfur protein)] [protein_id=AFK20496.1] [location=1850633..1851514] [gbkey=CDS]	151.077
lcl|CP001868.2_cds_AFK20495.1_1876 [gene=sdhA] [locus_tag=HFX_2823] [protein=succinate dehydrogenase, subunit A (flavoprotein)] [protein_id=AFK20495.1] [location=1851570..1853417] [gbkey=CDS]	275.534
lcl|CP001868.2_cds_AFK20494.1_1877 [locus_tag=HFX_2822] [protein=hypothetical protein] [protein_id=AFK20494.1] [location=1853785..1854003] [gbkey=CDS]	365.171
lcl|CP001868.2_cds_AFK20493.1_1878 [locus_tag=HFX_2820] [protein=hypothetical protein] [protein_id=AFK20493.1] [location=complement(1854346..1854594)] [gbkey=CDS]	81.4056
lcl|CP001868.2_cds_AFK20492.1_1879 [locus_tag=HFX_2821] [protein=hypothetical protein] [protein_id=AFK20492.1] [location=1854419..1854838] [gbkey=CDS]	151.906
lcl|CP001868.2_cds_AFK20491.1_1880 [locus_tag=HFX_2819] [protein=Glycosyl transferase, family 2] [protein_id=AFK20491.1] [location=1854998..1856221] [gbkey=CDS]	14.8411
lcl|CP001868.2_cds_AFK20490.1_1881 [gene=pai1] [locus_tag=HFX_2817] [protein=sporulation regulator-like protein] [protein_id=AFK20490.1] [location=complement(1856391..1856909)] [gbkey=CDS]	116.741
lcl|CP001868.2_cds_AFK20489.1_1882 [gene=livH] [locus_tag=HFX_2816] [protein=ABC-type branched-chain amino acid transport system, permease protein I] [protein_id=AFK20489.1] [location=1857063..1858169] [gbkey=CDS]	43.1253
lcl|CP001868.2_cds_AFK20488.1_1883 [locus_tag=HFX_2814] [protein=hypothetical protein] [protein_id=AFK20488.1] [location=complement(1858010..1858297)] [gbkey=CDS]	4.9998
lcl|CP001868.2_cds_AFK20487.1_1884 [gene=livM] [locus_tag=HFX_2815] [protein=ABC-type branched-chain amino acid transport system, permease protein II] [protein_id=AFK20487.1] [location=1858166..1859491] [gbkey=CDS]	69.4161
lcl|CP001868.2_cds_AFK20486.1_1885 [gene=livG] [locus_tag=HFX_2813] [protein=ABC-type branched-chain amino acid transport systems, ATP-binding protein I] [protein_id=AFK20486.1] [location=1859488..1860351] [gbkey=CDS]	16.025
lcl|CP001868.2_cds_AFK20485.1_1886 [gene=livF] [locus_tag=HFX_2812] [protein=ABC-type branched-chain amino acid transport systems, ATP-binding protein II] [protein_id=AFK20485.1] [location=1860348..1861109] [gbkey=CDS]	30.8165
lcl|CP001868.2_cds_AFK20484.1_1887 [locus_tag=HFX_2811] [protein=hypothetical protein] [protein_id=AFK20484.1] [location=complement(1861188..1861724)] [gbkey=CDS]	90.5509
lcl|CP001868.2_cds_AFK20482.1_1888 [gene=livJ] [locus_tag=HFX_2809] [protein=ABC-type branched-chain amino acid transport systems, substrate-binding protein] [protein_id=AFK20482.1] [location=complement(1862381..1863700)] [gbkey=CDS]	78.7103
lcl|CP001868.2_cds_AFK20481.1_1889 [gene=udk] [locus_tag=HFX_2808] [protein=uridine kinase] [protein_id=AFK20481.1] [location=1863887..1864582] [gbkey=CDS]	31.6699
lcl|CP001868.2_cds_AFK20480.1_1890 [locus_tag=HFX_2807] [protein=hypothetical protein] [protein_id=AFK20480.1] [location=complement(1864617..1864937)] [gbkey=CDS]	169.771
lcl|CP001868.2_cds_AFK20479.1_1891 [locus_tag=HFX_2805] [protein=hypothetical protein] [protein_id=AFK20479.1] [location=complement(1865826..1866581)] [gbkey=CDS]	175.817
lcl|CP001868.2_cds_AFK20478.1_1892 [locus_tag=HFX_2804] [protein=hypothetical protein] [protein_id=AFK20478.1] [location=complement(1866635..1867270)] [gbkey=CDS]	120.866
lcl|CP001868.2_cds_AFK20477.1_1893 [locus_tag=HFX_2803] [protein=hypothetical protein] [protein_id=AFK20477.1] [location=complement(1867528..1867815)] [gbkey=CDS]	231.914
lcl|CP001868.2_cds_AFK20476.1_1894 [gene=mrp] [locus_tag=HFX_2802] [protein=ATP-binding protein mrp] [protein_id=AFK20476.1] [location=complement(1867812..1868852)] [gbkey=CDS]	387.518
lcl|CP001868.2_cds_AFK20475.1_1895 [gene=moaA] [locus_tag=HFX_2801] [protein=molybdenum cofactor biosynthesis protein A] [protein_id=AFK20475.1] [location=1869122..1870132] [gbkey=CDS]	98.0561
lcl|CP001868.2_cds_AFK20474.1_1896 [locus_tag=HFX_2800] [protein=sialidase-1] [protein_id=AFK20474.1] [location=1870357..1871982] [gbkey=CDS]	53.8839
lcl|CP001868.2_cds_AFK20473.1_1897 [locus_tag=HFX_2799] [protein=hypothetical protein] [protein_id=AFK20473.1] [location=1872004..1874469] [gbkey=CDS]	25.5577
lcl|CP001868.2_cds_AFK20472.1_1898 [locus_tag=HFX_2798] [protein=hypothetical protein] [protein_id=AFK20472.1] [location=1874905..1875117] [gbkey=CDS]	27.5613
lcl|CP001868.2_cds_AFK20471.1_1899 [gene=acrR] [locus_tag=HFX_2797] [protein=DNA binding protein] [protein_id=AFK20471.1] [location=1875135..1875824] [gbkey=CDS]	10.2739
lcl|CP001868.2_cds_AFK20470.1_1900 [gene=trxA3] [locus_tag=HFX_2796] [protein=thioredoxin] [protein_id=AFK20470.1] [location=complement(1875937..1876284)] [gbkey=CDS]	7.3207
lcl|CP001868.2_cds_AFK20469.1_1901 [gene=rps13P] [locus_tag=HFX_2794] [protein=30S ribosomal protein S13P] [protein_id=AFK20469.1] [location=1876599..1877099] [gbkey=CDS]	3800.06
lcl|CP001868.2_cds_AFK20468.1_1902 [gene=rpsD] [locus_tag=HFX_2793] [protein=30S ribosomal protein S4] [protein_id=AFK20468.1] [location=1877096..1877623] [gbkey=CDS]	3944.12
lcl|CP001868.2_cds_AFK20467.1_1903 [gene=rps11P] [locus_tag=HFX_2792] [protein=30S ribosomal protein S11P] [protein_id=AFK20467.1] [location=1877620..1878012] [gbkey=CDS]	3671.03
lcl|CP001868.2_cds_AFK20466.1_1904 [gene=rpoD] [locus_tag=HFX_2791] [protein=DNA-directed RNA polymerase subunit D] [protein_id=AFK20466.1] [location=1878019..1878801] [gbkey=CDS]	6371.04
lcl|CP001868.2_cds_AFK20465.1_1905 [gene=rpl18A] [locus_tag=HFX_2789] [protein=50S ribosomal protein L18e] [protein_id=AFK20465.1] [location=1879057..1879407] [gbkey=CDS]	1858.71
lcl|CP001868.2_cds_AFK20464.1_1906 [gene=rpl13P] [locus_tag=HFX_2788] [protein=50S ribosomal protein L13P] [protein_id=AFK20464.1] [location=1879404..1879841] [gbkey=CDS]	1604.58
lcl|CP001868.2_cds_AFK20463.1_1907 [gene=rps9P] [locus_tag=HFX_2787] [protein=30S ribosomal protein S9P] [protein_id=AFK20463.1] [location=1879835..1880233] [gbkey=CDS]	2015.7
lcl|CP001868.2_cds_AFK20462.1_1908 [gene=rpoN] [locus_tag=HFX_2786] [protein=DNA-directed RNA polymerase subunit N] [protein_id=AFK20462.1] [location=1880246..1880440] [gbkey=CDS]	2183.49
lcl|CP001868.2_cds_AFK20461.1_1909 [gene=rpoK] [locus_tag=HFX_2785] [protein=DNA-directed RNA polymerase subunit K] [protein_id=AFK20461.1] [location=1880437..1880613] [gbkey=CDS]	2333.58
lcl|CP001868.2_cds_AFK20460.1_1910 [gene=eno] [locus_tag=HFX_2784] [protein=phosphopyruvate hydratase] [protein_id=AFK20460.1] [location=1880618..1881817] [gbkey=CDS]	5253.31
lcl|CP001868.2_cds_AFK20459.1_1911 [gene=rps2P] [locus_tag=HFX_2783] [protein=30S ribosomal protein S2] [protein_id=AFK20459.1] [location=1881814..1882599] [gbkey=CDS]	6987.64
lcl|CP001868.2_cds_AFK20458.1_1912 [gene=gloB] [locus_tag=HFX_2782] [protein=hydroxyacylglutathione hydrolase] [protein_id=AFK20458.1] [location=1882765..1883925] [gbkey=CDS]	123.549
lcl|CP001868.2_cds_AFK20457.1_1913 [locus_tag=HFX_2781] [protein=hypothetical protein] [protein_id=AFK20457.1] [location=complement(1883953..1884771)] [gbkey=CDS]	213.28
lcl|CP001868.2_cds_AFK20456.1_1914 [locus_tag=HFX_2780] [protein=hypothetical protein] [protein_id=AFK20456.1] [location=1884872..1885834] [gbkey=CDS]	623.298
lcl|CP001868.2_cds_AFK20455.1_1915 [locus_tag=HFX_2779] [protein=hypothetical protein] [protein_id=AFK20455.1] [location=complement(1886454..1887014)] [gbkey=CDS]	105.632
lcl|CP001868.2_cds_AFK20454.2_1916 [locus_tag=HFX_2778] [protein=DNA helicase] [protein_id=AFK20454.2] [location=1887150..1889804] [gbkey=CDS]	111.391
lcl|CP001868.2_cds_AFK20453.1_1917 [locus_tag=HFX_2777] [protein=hypothetical protein] [protein_id=AFK20453.1] [location=1889968..1891188] [gbkey=CDS]	177.079
lcl|CP001868.2_cds_AFK20452.1_1918 [gene=yprA3] [locus_tag=HFX_2776] [protein=ATP-dependent helicase Lhr and Lhr-like helicase] [protein_id=AFK20452.1] [location=complement(1891192..1893948)] [gbkey=CDS]	38.6492
lcl|CP001868.2_cds_AFK20451.1_1919 [gene=elaC] [locus_tag=HFX_2775] [protein=ribonuclease Z (RNase Z) (tRNA 3 endonuclease)] [protein_id=AFK20451.1] [location=1894091..1894837] [gbkey=CDS]	544.039
lcl|CP001868.2_cds_AFK20450.1_1920 [locus_tag=HFX_2774] [protein=isopentenyl phosphate kinase] [protein_id=AFK20450.1] [location=complement(1894886..1895632)] [gbkey=CDS]	234.282
lcl|CP001868.2_cds_AFK20449.1_1921 [gene=erg12] [locus_tag=HFX_2773] [protein=mevalonate kinase] [protein_id=AFK20449.1] [location=complement(1895629..1896705)] [gbkey=CDS]	176.278
lcl|CP001868.2_cds_AFK20448.1_1922 [locus_tag=HFX_2772] [protein=hypothetical protein] [protein_id=AFK20448.1] [location=complement(1896853..1897161)] [gbkey=CDS]	2896.02
lcl|CP001868.2_cds_AFK20447.1_1923 [gene=celM] [locus_tag=HFX_2771] [protein=cellulase, endo-1,3(4)-beta-glucanase, peptidase M42 family protein / endoglucanase] [protein_id=AFK20447.1] [location=1897306..1898370] [gbkey=CDS]	282.893
lcl|CP001868.2_cds_AFK20446.1_1924 [gene=rplK] [locus_tag=HFX_2770] [protein=50S ribosomal protein L11P] [protein_id=AFK20446.1] [location=1898470..1898949] [gbkey=CDS]	16262.2
lcl|CP001868.2_cds_AFK20445.1_1925 [gene=rpl1P] [locus_tag=HFX_2769] [protein=50S ribosomal protein L1P] [protein_id=AFK20445.1] [location=1899218..1899856] [gbkey=CDS]	22421.3
lcl|CP001868.2_cds_AFK20444.1_1926 [gene=rplJ] [locus_tag=HFX_2768] [protein=ribosomal protein L10] [protein_id=AFK20444.1] [location=1899853..1900887] [gbkey=CDS]	8643.85
lcl|CP001868.2_cds_AFK20443.1_1927 [gene=rpl12] [locus_tag=HFX_2767] [protein=50S ribosomal protein L12P] [protein_id=AFK20443.1] [location=1900911..1901246] [gbkey=CDS]	12338.1
lcl|CP001868.2_cds_AFK20442.1_1928 [locus_tag=HFX_2766] [protein=hypothetical protein] [protein_id=AFK20442.1] [location=1901407..1902663] [gbkey=CDS]	20.1792
lcl|CP001868.2_cds_AFK20441.1_1929 [locus_tag=HFX_2764] [protein=Zn-ribbon RNA-binding protein] [protein_id=AFK20441.1] [location=1902747..1902926] [gbkey=CDS]	572.902
lcl|CP001868.2_cds_AFK20440.1_1930 [gene=tef1B] [locus_tag=HFX_2763] [protein=translation elongation factor aEF-1 beta subunit] [protein_id=AFK20440.1] [location=1902929..1903195] [gbkey=CDS]	1855.63
lcl|CP001868.2_cds_AFK20439.1_1931 [locus_tag=HFX_2762] [protein=hypothetical protein] [protein_id=AFK20439.1] [location=complement(1903259..1903516)] [gbkey=CDS]	4049.79
lcl|CP001868.2_cds_AFK20438.1_1932 [gene=metC] [locus_tag=HFX_2761] [protein=cystathionine synthase/lyase (cystathionine gamma-synthase, cystathionine gamma-lyase, cystathionine beta-lyase)] [protein_id=AFK20438.1] [location=complement(1903646..1904806)] [gbkey=CDS]	109.811
lcl|CP001868.2_cds_AFK20437.2_1933 [gene=rpl21R] [locus_tag=HFX_2760] [protein=50S ribosomal protein L21e] [protein_id=AFK20437.2] [location=1904930..1905220] [gbkey=CDS]	11752.5
lcl|CP001868.2_cds_AFK20436.1_1934 [gene=rpoF] [locus_tag=HFX_2759] [protein=DNA-directed RNA polymerase subunit F] [protein_id=AFK20436.1] [location=1905224..1905580] [gbkey=CDS]	11451.3
lcl|CP001868.2_cds_AFK20435.1_1935 [locus_tag=HFX_2758] [protein=hypothetical protein] [protein_id=AFK20435.1] [location=1905634..1906224] [gbkey=CDS]	581.188
lcl|CP001868.2_cds_AFK20434.1_1936 [gene=ksgA] [locus_tag=HFX_2757] [protein=dimethyladenosine transferase] [protein_id=AFK20434.1] [location=1906268..1907131] [gbkey=CDS]	68.9718
lcl|CP001868.2_cds_AFK20433.1_1937 [gene=mscS] [locus_tag=HFX_2756] [protein=MscS Mechanosensitive ion channel] [protein_id=AFK20433.1] [location=1907135..1908358] [gbkey=CDS]	66.7848
lcl|CP001868.2_cds_AFK20432.1_1938 [gene=hemK] [locus_tag=HFX_2755] [protein=protein N5-glutamine methyltransferase] [protein_id=AFK20432.1] [location=1908355..1908951] [gbkey=CDS]	34.8808
lcl|CP001868.2_cds_AFK20431.1_1939 [gene=metE] [locus_tag=HFX_2754] [protein=5-methyltetrahydropteroyltriglutamate--homocysteine methyltransferase] [protein_id=AFK20431.1] [location=1909011..1910018] [gbkey=CDS]	30.1088
lcl|CP001868.2_cds_AFK20430.1_1940 [gene=metE] [locus_tag=HFX_2753] [protein=5-methyltetrahydropteroyltriglutamate--homocysteine methyltransferase] [protein_id=AFK20430.1] [location=1910015..1911088] [gbkey=CDS]	23.9269
lcl|CP001868.2_cds_AFK20429.1_1941 [locus_tag=HFX_2752] [protein=protein of unknown function DUF1486] [protein_id=AFK20429.1] [location=1911199..1911696] [gbkey=CDS]	29.8043
lcl|CP001868.2_cds_AFK20428.1_1942 [gene=ndk] [locus_tag=HFX_2751] [protein=nucleoside diphosphate kinase] [protein_id=AFK20428.1] [location=complement(1911873..1912337)] [gbkey=CDS]	2505.67
lcl|CP001868.2_cds_AFK20427.1_1943 [gene=rpl24A] [locus_tag=HFX_2750] [protein=50S ribosomal protein L24e] [protein_id=AFK20427.1] [location=complement(1912338..1912541)] [gbkey=CDS]	2970.57
lcl|CP001868.2_cds_AFK20426.1_1944 [gene=rps28E] [locus_tag=HFX_2749] [protein=30S ribosomal protein S28e] [protein_id=AFK20426.1] [location=complement(1912544..1912768)] [gbkey=CDS]	2534.8
lcl|CP001868.2_cds_AFK20425.1_1945 [gene=rpl7AE] [locus_tag=HFX_2748] [protein=50S ribosomal protein L7Ae] [protein_id=AFK20425.1] [location=complement(1912775..1913137)] [gbkey=CDS]	6407.59
lcl|CP001868.2_cds_AFK20424.1_1946 [locus_tag=HFX_2747] [protein=hypothetical protein] [protein_id=AFK20424.1] [location=1913428..1915716] [gbkey=CDS]	54.3905
lcl|CP001868.2_cds_AFK20423.1_1947 [locus_tag=HFX_2746] [protein=hypothetical protein] [protein_id=AFK20423.1] [location=1915760..1915951] [gbkey=CDS]	76.7279
lcl|CP001868.2_cds_AFK20422.1_1948 [gene=hat-1] [locus_tag=HFX_2745] [protein=acetyl transferase] [protein_id=AFK20422.1] [location=complement(1916042..1916776)] [gbkey=CDS]	107.6
lcl|CP001868.2_cds_AFK20421.1_1949 [locus_tag=HFX_2743] [protein=hypothetical protein] [protein_id=AFK20421.1] [location=complement(1916906..1917325)] [gbkey=CDS]	16.0873
lcl|CP001868.2_cds_AFK20420.1_1950 [locus_tag=HFX_2744] [protein=hypothetical protein] [protein_id=AFK20420.1] [location=1917087..1917455] [gbkey=CDS]	21.0123
lcl|CP001868.2_cds_AFK20419.1_1951 [gene=ydiS] [locus_tag=HFX_2742] [protein=flavin-dependent dehydrogenase] [protein_id=AFK20419.1] [location=complement(1917330..1918994)] [gbkey=CDS]	48.4971
lcl|CP001868.2_cds_AFK20418.1_1952 [gene=etfA1] [locus_tag=HFX_2741] [protein=electron transfer flavoprotein alpha subunit] [protein_id=AFK20418.1] [location=complement(1918991..1920775)] [gbkey=CDS]	68.1965
lcl|CP001868.2_cds_AFK20417.2_1953 [gene=etfB2] [locus_tag=HFX_2740] [protein=electron transfer flavoprotein beta subunit] [protein_id=AFK20417.2] [location=complement(1920778..1921650)] [gbkey=CDS]	22.0769
lcl|CP001868.2_cds_AFK20416.1_1954 [locus_tag=HFX_2739] [protein=ferredoxin] [protein_id=AFK20416.1] [location=complement(1921786..1922160)] [gbkey=CDS]	64.9822
lcl|CP001868.2_cds_AFK20415.1_1955 [locus_tag=HFX_2738] [protein=hypothetical protein] [protein_id=AFK20415.1] [location=1922390..1922869] [gbkey=CDS]	56.0748
lcl|CP001868.2_cds_AFK20414.1_1956 [locus_tag=HFX_2737] [protein=hypothetical protein] [protein_id=AFK20414.1] [location=complement(1922866..1923519)] [gbkey=CDS]	55.7213
lcl|CP001868.2_cds_AFK20413.1_1957 [gene=gltX] [locus_tag=HFX_2736] [protein=glutamyl-tRNA synthetase] [protein_id=AFK20413.1] [location=complement(1923596..1925308)] [gbkey=CDS]	87.5516
lcl|CP001868.2_cds_AFK20412.1_1958 [gene=idsA] [locus_tag=HFX_2735] [protein=trifunctional short-chain (E)-prenyl diphosphate synthase ( dimethylallyltransferase / geranyltranstransferase / farnesytranstransferase)] [protein_id=AFK20412.1] [location=complement(1925512..1926558)] [gbkey=CDS]	487.493
lcl|CP001868.2_cds_AFK20411.1_1959 [locus_tag=HFX_2734] [protein=putative hydrolase of the metallo-beta-lactamase superfamily] [protein_id=AFK20411.1] [location=complement(1926558..1927910)] [gbkey=CDS]	889.395
lcl|CP001868.2_cds_AFK20410.1_1960 [gene=lsm1] [locus_tag=HFX_2733] [protein=small nuclear ribonucleoprotein (snRNP)-like protein] [protein_id=AFK20410.1] [location=1928318..1928548] [gbkey=CDS]	299.209
lcl|CP001868.2_cds_AFK20409.1_1961 [gene=rpl37E] [locus_tag=HFX_2732] [protein=50S ribosomal protein L37e] [protein_id=AFK20409.1] [location=1928545..1928721] [gbkey=CDS]	3147.73
lcl|CP001868.2_cds_AFK20408.1_1962 [gene=purF] [locus_tag=HFX_2731] [protein=amidophosphoribosyltransferase] [protein_id=AFK20408.1] [location=1929014..1930492] [gbkey=CDS]	98.6326
lcl|CP001868.2_cds_AFK20407.1_1963 [locus_tag=HFX_2730] [protein=hypothetical protein] [protein_id=AFK20407.1] [location=complement(1930891..1931457)] [gbkey=CDS]	233.056
lcl|CP001868.2_cds_AFK20406.1_1964 [locus_tag=HFX_2728] [protein=transcriptional regulator] [protein_id=AFK20406.1] [location=1932146..1932667] [gbkey=CDS]	784.692
lcl|CP001868.2_cds_AFK20405.1_1965 [gene=alaS] [locus_tag=HFX_2727] [protein=alanyl-tRNA synthetase] [protein_id=AFK20405.1] [location=1932703..1933896] [gbkey=CDS]	186.093
lcl|CP001868.2_cds_AFK20404.1_1966 [gene=caiA] [locus_tag=HFX_2726] [protein=acyl-CoA dehydrogenase] [protein_id=AFK20404.1] [location=1934011..1935156] [gbkey=CDS]	653.572
lcl|CP001868.2_cds_AFK20403.1_1967 [gene=gph] [locus_tag=HFX_2725] [protein=phosphoglycolate phosphatase] [protein_id=AFK20403.1] [location=1935668..1936222] [gbkey=CDS]	482.177
lcl|CP001868.2_cds_AFK20402.2_1968 [locus_tag=HFX_2724] [protein=hypothetical protein] [protein_id=AFK20402.2] [location=1936418..1936822] [gbkey=CDS]	1010.29
lcl|CP001868.2_cds_AFK20401.2_1969 [gene=rtcB] [locus_tag=HFX_2723] [protein=rtcB-like protein] [protein_id=AFK20401.2] [location=complement(1936844..1938304)] [gbkey=CDS]	233.964
lcl|CP001868.2_cds_AFK20400.2_1970 [locus_tag=HFX_2722] [protein=hypothetical protein] [protein_id=AFK20400.2] [location=complement(1938423..1938833)] [gbkey=CDS]	174.367
lcl|CP001868.2_cds_AFK20399.2_1971 [gene=rimI] [locus_tag=HFX_2721] [protein=acetyltransferase] [protein_id=AFK20399.2] [location=1939011..1939487] [gbkey=CDS]	410.318
lcl|CP001868.2_cds_AFK20398.1_1972 [locus_tag=HFX_2720] [protein=AP-endonuclease/AP-lyase / DNA-(apurinic or apyrimidinic site) lyase] [protein_id=AFK20398.1] [location=1939600..1940568] [gbkey=CDS]	255.708
lcl|CP001868.2_cds_AFK20397.1_1973 [gene=mviM] [locus_tag=HFX_2719] [protein=oxidoreductase] [protein_id=AFK20397.1] [location=1940763..1941932] [gbkey=CDS]	173.911
lcl|CP001868.2_cds_AFK20396.1_1974 [gene=eif2BD2] [locus_tag=HFX_2718] [protein=translation initiation factor IF-2B subunit delta] [protein_id=AFK20396.1] [location=complement(1942395..1943243)] [gbkey=CDS]	345.994
lcl|CP001868.2_cds_AFK20395.1_1975 [locus_tag=HFX_2717] [protein=peptidoglycan binding protein] [protein_id=AFK20395.1] [location=complement(1943379..1943660)] [gbkey=CDS]	122.156
lcl|CP001868.2_cds_AFK20394.1_1976 [gene=panB] [locus_tag=HFX_2716] [protein=3-methyl-2-oxobutanoate hydroxymethyltransferase] [protein_id=AFK20394.1] [location=1943809..1944618] [gbkey=CDS]	165.601
lcl|CP001868.2_cds_AFK20393.1_1977 [gene=mhpC] [locus_tag=HFX_2715] [protein=putative hydrolase] [protein_id=AFK20393.1] [location=complement(1944649..1945431)] [gbkey=CDS]	1329.04
lcl|CP001868.2_cds_AFK20392.1_1978 [locus_tag=HFX_2714] [protein=hypothetical protein] [protein_id=AFK20392.1] [location=1945763..1946011] [gbkey=CDS]	1809.61
lcl|CP001868.2_cds_AFK20391.1_1979 [gene=spoVK] [locus_tag=HFX_2713] [protein=AAA-type ATPase (transitional ATPase-like protein)] [protein_id=AFK20391.1] [location=1946012..1948276] [gbkey=CDS]	223.682
lcl|CP001868.2_cds_AFK20390.1_1980 [gene=bcp] [locus_tag=HFX_2712] [protein=peroxiredoxin (thioredoxin-dependent hydroperoxide peroxidase)] [protein_id=AFK20390.1] [location=complement(1948682..1949140)] [gbkey=CDS]	167.475
lcl|CP001868.2_cds_AFK20389.1_1981 [locus_tag=HFX_2711] [protein=hypothetical protein] [protein_id=AFK20389.1] [location=complement(1949177..1950115)] [gbkey=CDS]	309.647
lcl|CP001868.2_cds_AFK20388.1_1982 [gene=priA] [locus_tag=HFX_2710] [protein=DNA primase small subunit] [protein_id=AFK20388.1] [location=complement(1950112..1951269)] [gbkey=CDS]	98.3303
lcl|CP001868.2_cds_AFK20386.1_1984 [gene=rbsB-2] [locus_tag=HFX_2708] [protein=sugar ABC transporter substrate binding protein] [protein_id=AFK20386.1] [location=1951765..1953300] [gbkey=CDS]	14.4225
lcl|CP001868.2_cds_AFK20385.1_1985 [gene=malFG-5] [locus_tag=HFX_2707] [protein=putative ABC transporter permease protein] [protein_id=AFK20385.1] [location=1953349..1954374] [gbkey=CDS]	21.6996
lcl|CP001868.2_cds_AFK20384.1_1986 [gene=malFG-4] [locus_tag=HFX_2706] [protein=putative sugar ABC transporter permease protein] [protein_id=AFK20384.1] [location=1954376..1955335] [gbkey=CDS]	37.1524
lcl|CP001868.2_cds_AFK20383.1_1987 [gene=malK] [locus_tag=HFX_2705] [protein=sugar ABC transporter ATP-binding protein] [protein_id=AFK20383.1] [location=1955338..1956525] [gbkey=CDS]	54.7299
lcl|CP001868.2_cds_AFK20382.1_1988 [locus_tag=HFX_2704] [protein=hypothetical protein] [protein_id=AFK20382.1] [location=1956683..1956886] [gbkey=CDS]	32.578
lcl|CP001868.2_cds_AFK20381.1_1989 [locus_tag=HFX_2703] [protein=oxidoreductase] [protein_id=AFK20381.1] [location=1957006..1958094] [gbkey=CDS]	195.695
lcl|CP001868.2_cds_AFK20380.1_1990 [locus_tag=HFX_2702] [protein=hypothetical protein] [protein_id=AFK20380.1] [location=1958172..1958969] [gbkey=CDS]	273.304
lcl|CP001868.2_cds_AFK20379.1_1991 [gene=trmB] [locus_tag=HFX_2701] [protein=sugar-specific transcriptional regulator TrmB] [protein_id=AFK20379.1] [location=complement(1959009..1960070)] [gbkey=CDS]	492.811
lcl|CP001868.2_cds_AFK20378.1_1992 [gene=mscS] [locus_tag=HFX_2700] [protein=mechanosensitive ion channel] [protein_id=AFK20378.1] [location=1960398..1961471] [gbkey=CDS]	204.204
lcl|CP001868.2_cds_AFK20377.1_1993 [locus_tag=HFX_2699] [protein=hypothetical protein] [protein_id=AFK20377.1] [location=complement(1961489..1961896)] [gbkey=CDS]	716.986
lcl|CP001868.2_cds_AFK20376.1_1994 [gene=ushA] [locus_tag=HFX_2698] [protein=5'-nucleotidase; 2',3'-cyclic-nucleotide 2'-phosphodiesterase; UDP-sugar hydrolase] [protein_id=AFK20376.1] [location=complement(1962013..1963392)] [gbkey=CDS]	162.375
lcl|CP001868.2_cds_AFK20375.1_1995 [gene=ddeA] [locus_tag=HFX_2697] [protein=dodecin] [protein_id=AFK20375.1] [location=complement(1963539..1963745)] [gbkey=CDS]	3487.76
lcl|CP001868.2_cds_AFK20374.2_1996 [locus_tag=HFX_2696] [protein=hypothetical protein] [protein_id=AFK20374.2] [location=complement(1963906..1964565)] [gbkey=CDS]	16.2791
lcl|CP001868.2_cds_AFK20373.1_1997 [locus_tag=HFX_2695] [protein=hypothetical protein] [protein_id=AFK20373.1] [location=complement(1964562..1965248)] [gbkey=CDS]	105.283
lcl|CP001868.2_cds_AFK20372.1_1998 [locus_tag=HFX_2694] [protein=hypothetical protein] [protein_id=AFK20372.1] [location=complement(1965325..1965669)] [gbkey=CDS]	1430.63
lcl|CP001868.2_cds_AFK20371.1_1999 [locus_tag=HFX_2693] [protein=hypothetical protein] [protein_id=AFK20371.1] [location=complement(1965757..1966005)] [gbkey=CDS]	32.4733
lcl|CP001868.2_cds_AFK20370.1_2000 [gene=iscA] [locus_tag=HFX_2692] [protein=hesB/IscA family protein] [protein_id=AFK20370.1] [location=complement(1966045..1966410)] [gbkey=CDS]	79.2908
[truncated: 1,806 more rows]

## Sheet: Hmed data at stationary phase
#Name	RPKM
lcl|CP001868.2_cds_AFK17746.1_1 [gene=cdc6A] [locus_tag=HFX_0001] [protein=cell division control protein cdc6-like protein] [protein_id=AFK17746.1] [location=1..1617] [gbkey=CDS]	71.2686
lcl|CP001868.2_cds_AFK17747.2_2 [gene=sec11] [locus_tag=HFX_0002] [protein=signal sequence peptidase] [protein_id=AFK17747.2] [location=complement(1777..2652)] [gbkey=CDS]	143.601
lcl|CP001868.2_cds_AFK17748.2_3 [gene=polA1] [locus_tag=HFX_0003] [protein=DNA polymerase II small subunit] [protein_id=AFK17748.2] [location=2732..4288] [gbkey=CDS]	22.3316
lcl|CP001868.2_cds_AFK17749.1_4 [gene=fmn] [locus_tag=HFX_0004] [protein=FMN oxidoreductase protein] [protein_id=AFK17749.1] [location=4398..5525] [gbkey=CDS]	40.2643
lcl|CP001868.2_cds_AFK17750.1_5 [locus_tag=HFX_0005] [protein=zinc transporter] [protein_id=AFK17750.1] [location=complement(5603..6442)] [gbkey=CDS]	41.281
lcl|CP001868.2_cds_AFK17751.1_6 [locus_tag=HFX_0006] [protein=hypothetical protein] [protein_id=AFK17751.1] [location=complement(6580..7008)] [gbkey=CDS]	303.771
lcl|CP001868.2_cds_AFK17752.1_7 [gene=lysC] [locus_tag=HFX_0007] [protein=aspartate kinase] [protein_id=AFK17752.1] [location=7194..8372] [gbkey=CDS]	331.997
lcl|CP001868.2_cds_AFK17753.2_8 [gene=tnaA] [locus_tag=HFX_0008] [protein=tryptophanase] [protein_id=AFK17753.2] [location=8741..10087] [gbkey=CDS]	1664.56
lcl|CP001868.2_cds_AFK17754.1_9 [gene=apaH] [locus_tag=HFX_0009] [protein=DNA repair protein] [protein_id=AFK17754.1] [location=complement(10149..10808)] [gbkey=CDS]	138.916
lcl|CP001868.2_cds_AFK17755.1_10 [gene=purO] [locus_tag=HFX_0010] [protein=IMP cyclohydrolase] [protein_id=AFK17755.1] [location=complement(10878..11450)] [gbkey=CDS]	148.661
lcl|CP001868.2_cds_AFK17756.1_11 [locus_tag=HFX_0012] [protein=hypothetical protein] [protein_id=AFK17756.1] [location=complement(11887..12381)] [gbkey=CDS]	533.009
lcl|CP001868.2_cds_AFK17757.1_12 [locus_tag=HFX_0013] [protein=ski2-like helicase] [protein_id=AFK17757.1] [location=complement(12378..14927)] [gbkey=CDS]	102.912
lcl|CP001868.2_cds_AFK17758.1_13 [locus_tag=HFX_0014] [protein=ferredoxin III] [protein_id=AFK17758.1] [location=15047..15292] [gbkey=CDS]	687.178
lcl|CP001868.2_cds_AFK17759.1_14 [locus_tag=HFX_0015] [protein=hypothetical protein] [protein_id=AFK17759.1] [location=15571..16383] [gbkey=CDS]	740.73
lcl|CP001868.2_cds_AFK17760.1_15 [locus_tag=HFX_0016] [protein=hypothetical protein] [protein_id=AFK17760.1] [location=complement(16444..17022)] [gbkey=CDS]	334.6
lcl|CP001868.2_cds_AFK17761.1_16 [locus_tag=HFX_0017] [protein=hypothetical protein] [protein_id=AFK17761.1] [location=complement(17186..17644)] [gbkey=CDS]	77.5998
lcl|CP001868.2_cds_AFK17762.1_17 [gene=scm] [locus_tag=HFX_0018] [protein=24-sterol C-methyltransferase] [protein_id=AFK17762.1] [location=17766..18446] [gbkey=CDS]	247.263
lcl|CP001868.2_cds_AFK17763.1_18 [gene=thiQ] [locus_tag=HFX_0019] [protein=thiamine ABC transporter ATP-binding protein] [protein_id=AFK17763.1] [location=complement(18478..19575)] [gbkey=CDS]	181.334
lcl|CP001868.2_cds_AFK17764.1_19 [gene=thiP] [locus_tag=HFX_0020] [protein=thiamine ABC transporter permease] [protein_id=AFK17764.1] [location=complement(19691..21403)] [gbkey=CDS]	27.5589
lcl|CP001868.2_cds_AFK17765.2_20 [gene=tppA] [locus_tag=HFX_0021] [protein=thiamine-binding periplasmic protein precursor-like protein] [protein_id=AFK17765.2] [location=complement(21405..22541)] [gbkey=CDS]	22.6248
lcl|CP001868.2_cds_AFK17766.1_21 [gene=cysA] [locus_tag=HFX_0022] [protein=thiosulfate sulfurtransferase] [protein_id=AFK17766.1] [location=complement(22684..23460)] [gbkey=CDS]	49.7215
lcl|CP001868.2_cds_AFK17767.2_22 [gene=cysA] [locus_tag=HFX_0023] [protein=thiosulfate sulfurtransferase] [protein_id=AFK17767.2] [location=23712..24572] [gbkey=CDS]	4847.34
lcl|CP001868.2_cds_AFK17768.1_23 [gene=atoE] [locus_tag=HFX_0024] [protein=short chain fatty acids transporter] [protein_id=AFK17768.1] [location=complement(24640..26115)] [gbkey=CDS]	82.9925
lcl|CP001868.2_cds_AFK17769.1_24 [locus_tag=HFX_0025] [protein=hypothetical protein] [protein_id=AFK17769.1] [location=26297..26896] [gbkey=CDS]	125.167
lcl|CP001868.2_cds_AFK17770.1_25 [locus_tag=HFX_0026] [protein=hypothetical protein] [protein_id=AFK17770.1] [location=complement(27310..27579)] [gbkey=CDS]	1114.69
lcl|CP001868.2_cds_AFK17771.1_26 [gene=uvrB] [locus_tag=HFX_0027] [protein=excinuclease ABC subunit B] [protein_id=AFK17771.1] [location=27668..29752] [gbkey=CDS]	71.9028
lcl|CP001868.2_cds_AFK17772.1_27 [locus_tag=HFX_0028] [protein=hypothetical protein] [protein_id=AFK17772.1] [location=30290..31375] [gbkey=CDS]	21.3445
lcl|CP001868.2_cds_AFK17773.1_28 [gene=uspA] [locus_tag=HFX_0029] [protein=stress response protein] [protein_id=AFK17773.1] [location=31492..31932] [gbkey=CDS]	123.928
lcl|CP001868.2_cds_AFK17774.1_29 [gene=nrdA1] [locus_tag=HFX_0030] [protein=ribonucleoside-diphosphate reductase alpha chain] [protein_id=AFK17774.1] [location=32247..34712] [gbkey=CDS]	14.9023
lcl|CP001868.2_cds_AFK17775.1_30 [gene=nrdB1] [locus_tag=HFX_0031] [protein=ribonucleoside-diphosphate reductase beta chain] [protein_id=AFK17775.1] [location=34803..35795] [gbkey=CDS]	84.1698
lcl|CP001868.2_cds_AFK17776.1_31 [gene=act1] [locus_tag=HFX_0032] [protein=acyl-CoA thioester hydrolase] [protein_id=AFK17776.1] [location=complement(35823..36317)] [gbkey=CDS]	162.187
lcl|CP001868.2_cds_AFK17777.1_32 [gene=hflC] [locus_tag=HFX_0033] [protein=SPFH domain, Band 7 family protein] [protein_id=AFK17777.1] [location=complement(36426..37643)] [gbkey=CDS]	434.704
lcl|CP001868.2_cds_AFK17778.2_33 [locus_tag=HFX_0034] [protein=hypothetical protein] [protein_id=AFK17778.2] [location=37720..37914] [gbkey=CDS]	68.6176
lcl|CP001868.2_cds_AFK17779.1_34 [locus_tag=HFX_0036] [protein=hypothetical protein] [protein_id=AFK17779.1] [location=complement(37911..38267)] [gbkey=CDS]	58.0679
lcl|CP001868.2_cds_AFK17780.1_35 [locus_tag=HFX_0035] [protein=hypothetical protein] [protein_id=AFK17780.1] [location=37980..38477] [gbkey=CDS]	62.4405
lcl|CP001868.2_cds_AFK17781.1_36 [gene=cyc] [locus_tag=HFX_0037] [protein=unspecific monooxygenase (cytochrome P450)] [protein_id=AFK17781.1] [location=complement(38509..39885)] [gbkey=CDS]	47.8327
lcl|CP001868.2_cds_AFK17782.1_37 [locus_tag=HFX_0038] [protein=hypothetical protein] [protein_id=AFK17782.1] [location=40027..40617] [gbkey=CDS]	34.2794
lcl|CP001868.2_cds_AFK17783.1_38 [gene=rad3B] [locus_tag=HFX_0039] [protein=DNA repair helicase-like protein] [protein_id=AFK17783.1] [location=complement(40653..42857)] [gbkey=CDS]	120.168
lcl|CP001868.2_cds_AFK17784.1_39 [locus_tag=HFX_0040] [protein=hypothetical protein] [protein_id=AFK17784.1] [location=43004..43468] [gbkey=CDS]	40.3257
lcl|CP001868.2_cds_AFK17785.1_40 [gene=argF] [locus_tag=HFX_0041] [protein=ornithine carbamoyltransferase] [protein_id=AFK17785.1] [location=complement(43496..44395)] [gbkey=CDS]	12.2497
lcl|CP001868.2_cds_AFK17786.1_41 [gene=argE] [locus_tag=HFX_0042] [protein=acetyl-lysine deacetylase] [protein_id=AFK17786.1] [location=complement(44433..45596)] [gbkey=CDS]	17.1619
lcl|CP001868.2_cds_AFK17787.1_42 [gene=argD] [locus_tag=HFX_0043] [protein=acetylornithine aminotransferase] [protein_id=AFK17787.1] [location=complement(45593..46729)] [gbkey=CDS]	52.2938
lcl|CP001868.2_cds_AFK17788.1_43 [gene=argB] [locus_tag=HFX_0044] [protein=acetylglutamate kinase] [protein_id=AFK17788.1] [location=complement(46726..47664)] [gbkey=CDS]	24.9871
lcl|CP001868.2_cds_AFK17789.1_44 [gene=argC] [locus_tag=HFX_0045] [protein=N-acetyl-gamma-glutamyl-phosphate reductase] [protein_id=AFK17789.1] [location=complement(47723..48766)] [gbkey=CDS]	34.1172
lcl|CP001868.2_cds_AFK17790.1_45 [gene=argX] [locus_tag=HFX_0047] [protein=L-2-aminoadipate N-acetyltransferase] [protein_id=AFK17790.1] [location=complement(48763..49638)] [gbkey=CDS]	62.9265
lcl|CP001868.2_cds_AFK17791.1_46 [locus_tag=HFX_0048] [protein=Arg cluster protein] [protein_id=AFK17791.1] [location=complement(49641..49820)] [gbkey=CDS]	76.4297
lcl|CP001868.2_cds_AFK17792.1_47 [gene=argH] [locus_tag=HFX_0049] [protein=argininosuccinate lyase] [protein_id=AFK17792.1] [location=complement(50140..51606)] [gbkey=CDS]	216.59
lcl|CP001868.2_cds_AFK17793.1_48 [gene=argG] [locus_tag=HFX_0050] [protein=argininosuccinate synthase] [protein_id=AFK17793.1] [location=complement(51608..52825)] [gbkey=CDS]	178.709
lcl|CP001868.2_cds_AFK17794.1_49 [locus_tag=HFX_0051] [protein=Na+/Ca2+-antiporter-like protein] [protein_id=AFK17794.1] [location=53241..54203] [gbkey=CDS]	18.102
lcl|CP001868.2_cds_AFK17795.1_50 [gene=kefB] [locus_tag=HFX_0052] [protein=sodium/protn antiporter putative] [protein_id=AFK17795.1] [location=complement(54237..55445)] [gbkey=CDS]	41.7754
lcl|CP001868.2_cds_AFK17796.1_51 [gene=trkA] [locus_tag=HFX_0053] [protein=C-terminal domain of K+ channel-like predicted regulatory ligand binding protein] [protein_id=AFK17796.1] [location=complement(55445..55939)] [gbkey=CDS]	327.8
lcl|CP001868.2_cds_AFK17797.1_52 [locus_tag=HFX_0054] [protein=dolichol kinase-like protein] [protein_id=AFK17797.1] [location=complement(56030..56632)] [gbkey=CDS]	111.261
lcl|CP001868.2_cds_AFK17798.1_53 [gene=glyS] [locus_tag=HFX_0055] [protein=glycyl-tRNA synthetase] [protein_id=AFK17798.1] [location=complement(56640..58424)] [gbkey=CDS]	213.479
lcl|CP001868.2_cds_AFK17799.1_54 [locus_tag=HFX_0056] [protein=putative inosine monophosphate dehydrogenase] [protein_id=AFK17799.1] [location=complement(58417..59271)] [gbkey=CDS]	252.157
lcl|CP001868.2_cds_AFK17800.1_55 [locus_tag=HFX_0057] [protein=hypothetical protein] [protein_id=AFK17800.1] [location=complement(59405..59965)] [gbkey=CDS]	70.2094
lcl|CP001868.2_cds_AFK17801.1_56 [locus_tag=HFX_0058] [protein=hypothetical protein] [protein_id=AFK17801.1] [location=complement(60032..60436)] [gbkey=CDS]	195.437
lcl|CP001868.2_cds_AFK17802.1_57 [gene=dppF1] [locus_tag=HFX_0059] [protein=dipeptide/oligopeptide/nickel ABC transporter ATP-binding protein] [protein_id=AFK17802.1] [location=complement(60436..61803)] [gbkey=CDS]	207.33
lcl|CP001868.2_cds_AFK17803.1_58 [gene=oppD2] [locus_tag=HFX_0060] [protein=oligopeptide ABC transporter ATPase component] [protein_id=AFK17803.1] [location=complement(61800..62852)] [gbkey=CDS]	243.938
lcl|CP001868.2_cds_AFK17804.1_59 [gene=oppC] [locus_tag=HFX_0062] [protein=oligopeptide ABC transporter permease protein] [protein_id=AFK17804.1] [location=complement(62849..64288)] [gbkey=CDS]	180.67
lcl|CP001868.2_cds_AFK17805.1_60 [gene=dppB] [locus_tag=HFX_0063] [protein=dipeptide ABC transporter permease] [protein_id=AFK17805.1] [location=complement(64295..65341)] [gbkey=CDS]	212.666
lcl|CP001868.2_cds_AFK17806.1_61 [gene=dppA] [locus_tag=HFX_0064] [protein=dipeptide ABC transporter dipeptide-binding protein] [protein_id=AFK17806.1] [location=complement(65498..67345)] [gbkey=CDS]	546.147
lcl|CP001868.2_cds_AFK17807.1_62 [locus_tag=HFX_0065] [protein=hypothetical protein] [protein_id=AFK17807.1] [location=67581..67748] [gbkey=CDS]	1749.96
lcl|CP001868.2_cds_AFK17808.1_63 [locus_tag=HFX_0066] [protein=polA operon protein ( DNA-binding protein)] [protein_id=AFK17808.1] [location=67840..68259] [gbkey=CDS]	449.38
lcl|CP001868.2_cds_AFK17809.1_64 [gene=polA2] [locus_tag=HFX_0067] [protein=DNA polymerase II large subunit] [protein_id=AFK17809.1] [location=68262..73361] [gbkey=CDS]	65.498
lcl|CP001868.2_cds_AFK17810.1_65 [gene=trkH1] [locus_tag=HFX_0068] [protein=potassium transport system protein trkH1] [protein_id=AFK17810.1] [location=complement(74068..75618)] [gbkey=CDS]	14.034
lcl|CP001868.2_cds_AFK17811.1_66 [gene=trkA1] [locus_tag=HFX_0069] [protein=Trk potassium uptake system protein] [protein_id=AFK17811.1] [location=complement(75679..76365)] [gbkey=CDS]	9.464
lcl|CP001868.2_cds_AFK17812.1_67 [gene=cat1] [locus_tag=HFX_0070] [protein=putative cationic amino acid transport protein] [protein_id=AFK17812.1] [location=complement(76371..78713)] [gbkey=CDS]	13.1107
lcl|CP001868.2_cds_AFK17813.1_68 [locus_tag=HFX_0071] [protein=hypothetical protein] [protein_id=AFK17813.1] [location=78748..78972] [gbkey=CDS]	2.094
lcl|CP001868.2_cds_AFK17814.1_69 [gene=usp17] [locus_tag=HFX_0072] [protein=universal stress protein] [protein_id=AFK17814.1] [location=complement(78778..79194)] [gbkey=CDS]	9.9426
lcl|CP001868.2_cds_AFK17815.1_70 [gene=trh2] [locus_tag=HFX_0073] [protein=lrp-type transcriptional regulator] [protein_id=AFK17815.1] [location=80062..80805] [gbkey=CDS]	133.617
lcl|CP001868.2_cds_AFK17817.1_71 [locus_tag=HFX_0075] [protein=hypothetical protein] [protein_id=AFK17817.1] [location=82192..82839] [gbkey=CDS]	65.5818
lcl|CP001868.2_cds_AFK17818.1_72 [locus_tag=HFX_0076] [protein=hypothetical protein] [protein_id=AFK17818.1] [location=83277..83564] [gbkey=CDS]	328.818
lcl|CP001868.2_cds_AFK17819.1_73 [gene=apbA] [locus_tag=HFX_0077] [protein=2-dehydropantoate 2-reductase] [protein_id=AFK17819.1] [location=83657..84553] [gbkey=CDS]	55.3605
lcl|CP001868.2_cds_AFK17820.1_74 [gene=aslA] [locus_tag=HFX_0078] [protein=arylsulfatase, choline-sulfatase] [protein_id=AFK17820.1] [location=complement(84575..86113)] [gbkey=CDS]	61.0433
lcl|CP001868.2_cds_AFK17821.1_75 [locus_tag=HFX_0079] [protein=hypothetical protein] [protein_id=AFK17821.1] [location=complement(86192..86566)] [gbkey=CDS]	2160.72
lcl|CP001868.2_cds_AFK17822.1_76 [locus_tag=HFX_0080] [protein=hypothetical protein] [protein_id=AFK17822.1] [location=complement(86611..86928)] [gbkey=CDS]	363.579
lcl|CP001868.2_cds_AFK17823.1_77 [locus_tag=HFX_0081] [protein=putative membrane protein] [protein_id=AFK17823.1] [location=87256..87657] [gbkey=CDS]	285.029
lcl|CP001868.2_cds_AFK17824.1_78 [locus_tag=HFX_0082] [protein=hypothetical protein] [protein_id=AFK17824.1] [location=complement(87884..88105)] [gbkey=CDS]	3283.56
lcl|CP001868.2_cds_AFK17825.1_79 [locus_tag=HFX_0083] [protein=hypothetical protein] [protein_id=AFK17825.1] [location=complement(88329..88718)] [gbkey=CDS]	64.9934
lcl|CP001868.2_cds_AFK17826.2_80 [gene=recJ] [locus_tag=HFX_0084] [protein=single-stranded-DNA-specific exonuclease] [protein_id=AFK17826.2] [location=complement(88760..90178)] [gbkey=CDS]	74.639
lcl|CP001868.2_cds_AFK17827.1_81 [locus_tag=HFX_0085] [protein=major facilitator superfamily transporter] [protein_id=AFK17827.1] [location=complement(90321..91553)] [gbkey=CDS]	50.8207
lcl|CP001868.2_cds_AFK17828.1_82 [gene=hemD] [locus_tag=HFX_0086] [protein=uroporphyrinogen-III synthase] [protein_id=AFK17828.1] [location=complement(91550..92293)] [gbkey=CDS]	311.942
lcl|CP001868.2_cds_AFK17829.1_83 [gene=cobA] [locus_tag=HFX_0087] [protein=uroporphyrin-III C-methyltransferase] [protein_id=AFK17829.1] [location=complement(92290..93147)] [gbkey=CDS]	170.555
lcl|CP001868.2_cds_AFK17830.2_84 [gene=hemC] [locus_tag=HFX_0088] [protein=hydroxymethylbilane synthase (porphobilinogen deaminase)] [protein_id=AFK17830.2] [location=complement(93149..94246)] [gbkey=CDS]	177.558
lcl|CP001868.2_cds_AFK17831.1_85 [locus_tag=HFX_0089] [protein=hypothetical protein] [protein_id=AFK17831.1] [location=94923..95099] [gbkey=CDS]	567.5
lcl|CP001868.2_cds_AFK17832.1_86 [gene=hemL] [locus_tag=HFX_0090] [protein=glutamate-1-semialdehyde aminotransferase] [protein_id=AFK17832.1] [location=complement(95094..96431)] [gbkey=CDS]	299.869
lcl|CP001868.2_cds_AFK17833.1_87 [locus_tag=HFX_0091] [protein=hem operon protein] [protein_id=AFK17833.1] [location=complement(96464..97150)] [gbkey=CDS]	305.042
lcl|CP001868.2_cds_AFK17834.1_88 [gene=glnK2] [locus_tag=HFX_0092] [protein=nitrogen regulatory protein P-II] [protein_id=AFK17834.1] [location=complement(97291..97662)] [gbkey=CDS]	343.224
lcl|CP001868.2_cds_AFK17835.1_89 [gene=amt2] [locus_tag=HFX_0093] [protein=ammonium transporter] [protein_id=AFK17835.1] [location=complement(97666..99036)] [gbkey=CDS]	129.212
lcl|CP001868.2_cds_AFK17836.1_90 [gene=glnK1] [locus_tag=HFX_0094] [protein=nitrogen regulatory protein P-II] [protein_id=AFK17836.1] [location=complement(99423..99791)] [gbkey=CDS]	68.1815
lcl|CP001868.2_cds_AFK17837.1_91 [gene=amt1] [locus_tag=HFX_0095] [protein=ammonium transporter] [protein_id=AFK17837.1] [location=complement(99788..101338)] [gbkey=CDS]	64.1555
lcl|CP001868.2_cds_AFK17838.1_92 [gene=hemB] [locus_tag=HFX_0096] [protein=porphobilinogen synthase] [protein_id=AFK17838.1] [location=complement(101712..102704)] [gbkey=CDS]	226.319
lcl|CP001868.2_cds_AFK17839.1_93 [locus_tag=HFX_0097] [protein=hypothetical protein] [protein_id=AFK17839.1] [location=102799..103311] [gbkey=CDS]	211.417
lcl|CP001868.2_cds_AFK17840.1_94 [locus_tag=HFX_0098] [protein=hypothetical protein] [protein_id=AFK17840.1] [location=complement(103384..103548)] [gbkey=CDS]	549.951
lcl|CP001868.2_cds_AFK17841.1_95 [locus_tag=HFX_0099] [protein=hypothetical protein] [protein_id=AFK17841.1] [location=complement(103731..104525)] [gbkey=CDS]	99.7991
lcl|CP001868.2_cds_AFK17842.1_96 [locus_tag=HFX_0100] [protein=hypothetical protein] [protein_id=AFK17842.1] [location=104659..104943] [gbkey=CDS]	124.977
lcl|CP001868.2_cds_AFK17843.1_97 [locus_tag=HFX_0101] [protein=hypothetical protein] [protein_id=AFK17843.1] [location=complement(105040..106044)] [gbkey=CDS]	118.231
lcl|CP001868.2_cds_AFK17844.2_98 [locus_tag=HFX_0102] [protein=hypothetical protein] [protein_id=AFK17844.2] [location=106160..106336] [gbkey=CDS]	186.86
lcl|CP001868.2_cds_AFK17845.1_99 [locus_tag=HFX_0103] [protein=hypothetical protein] [protein_id=AFK17845.1] [location=complement(106367..107062)] [gbkey=CDS]	84.7514
lcl|CP001868.2_cds_AFK17846.1_100 [gene=nolA_2] [locus_tag=HFX_0104] [protein=NADH dehydrogenase 32K chain-like protein] [protein_id=AFK17846.1] [location=complement(107094..108026)] [gbkey=CDS]	92.9154
lcl|CP001868.2_cds_AFK17847.1_101 [locus_tag=HFX_0105] [protein=hypothetical protein] [protein_id=AFK17847.1] [location=complement(108117..109001)] [gbkey=CDS]	167.482
lcl|CP001868.2_cds_AFK17848.2_102 [locus_tag=HFX_0106] [protein=hypothetical protein] [protein_id=AFK17848.2] [location=109137..109340] [gbkey=CDS]	136.724
lcl|CP001868.2_cds_AFK17849.1_103 [gene=dinG] [locus_tag=HFX_0107] [protein=Rad3-related DNA helicases DinG] [protein_id=AFK17849.1] [location=109421..111310] [gbkey=CDS]	76.9781
lcl|CP001868.2_cds_AFK17850.1_104 [locus_tag=HFX_0108] [protein=hypothetical protein] [protein_id=AFK17850.1] [location=111760..111954] [gbkey=CDS]	3805.86
lcl|CP001868.2_cds_AFK17851.1_105 [gene=nmd3] [locus_tag=HFX_0109] [protein=putative NMD protein affecting ribosome stability and mRNA decay] [protein_id=AFK17851.1] [location=complement(112099..113223)] [gbkey=CDS]	203.198
lcl|CP001868.2_cds_AFK17852.1_106 [gene=prt] [locus_tag=HFX_0110] [protein=phosphoribosyltransferase] [protein_id=AFK17852.1] [location=complement(113308..113946)] [gbkey=CDS]	230.778
lcl|CP001868.2_cds_AFK17853.1_107 [gene=galE6] [locus_tag=HFX_0111] [protein=UDP-glucose 4-epimerase] [protein_id=AFK17853.1] [location=complement(114036..114926)] [gbkey=CDS]	109.563
lcl|CP001868.2_cds_AFK17854.2_108 [gene=htpX1] [locus_tag=HFX_0112] [protein=heat shock protein HtpX] [protein_id=AFK17854.2] [location=115024..115905] [gbkey=CDS]	274.886
lcl|CP001868.2_cds_AFK17855.1_109 [locus_tag=HFX_0113] [protein=hypothetical protein] [protein_id=AFK17855.1] [location=115998..117092] [gbkey=CDS]	18.0712
lcl|CP001868.2_cds_AFK17856.1_110 [locus_tag=HFX_0114] [protein=hypothetical protein] [protein_id=AFK17856.1] [location=117146..117751] [gbkey=CDS]	84.1214
lcl|CP001868.2_cds_AFK17857.1_111 [locus_tag=HFX_0115] [protein=hypothetical protein] [protein_id=AFK17857.1] [location=complement(117777..117974)] [gbkey=CDS]	106.126
lcl|CP001868.2_cds_AFK17858.1_112 [gene=recA] [locus_tag=HFX_0116] [protein=DNA repair and recombination protein RadA] [protein_id=AFK17858.1] [location=118144..119175] [gbkey=CDS]	49.7621
lcl|CP001868.2_cds_AFK17859.1_113 [gene=hcaD] [locus_tag=HFX_0117] [protein=FAD-dependent pyridine nucleotide-disulfide oxidoreductase] [protein_id=AFK17859.1] [location=119397..120542] [gbkey=CDS]	50.732
lcl|CP001868.2_cds_AFK17860.1_114 [locus_tag=HFX_0118] [protein=hypothetical protein] [protein_id=AFK17860.1] [location=120553..120966] [gbkey=CDS]	51.8939
lcl|CP001868.2_cds_AFK17861.1_115 [gene=nifU] [locus_tag=HFX_0119] [protein=nitrogen fixation protein NifU-like protein] [protein_id=AFK17861.1] [location=complement(120985..121410)] [gbkey=CDS]	405.226
lcl|CP001868.2_cds_AFK17862.1_116 [gene=nifS] [locus_tag=HFX_0120] [protein=cysteine desulfurase, class V aminotransferase] [protein_id=AFK17862.1] [location=complement(121542..122822)] [gbkey=CDS]	130.713
lcl|CP001868.2_cds_AFK17863.1_117 [locus_tag=HFX_0121] [protein=hypothetical protein] [protein_id=AFK17863.1] [location=complement(123042..123344)] [gbkey=CDS]	480.782
lcl|CP001868.2_cds_AFK17864.2_118 [gene=tpr] [locus_tag=HFX_0122] [protein=TPR repeat-containing protein] [protein_id=AFK17864.2] [location=complement(123344..124084)] [gbkey=CDS]	431.085
lcl|CP001868.2_cds_AFK17865.2_119 [gene=gpmB] [locus_tag=HFX_0123] [protein=Phosphoglycerate mutase] [protein_id=AFK17865.2] [location=124176..124817] [gbkey=CDS]	8.8064
lcl|CP001868.2_cds_AFK17866.1_120 [gene=ligT] [locus_tag=HFX_0124] [protein=2'-5' RNA ligase] [protein_id=AFK17866.1] [location=124913..125467] [gbkey=CDS]	218.847
lcl|CP001868.2_cds_AFK17867.1_121 [gene=rhaT] [locus_tag=HFX_0125] [protein=DMT(drug/metabolite transporter) superfamily permease] [protein_id=AFK17867.1] [location=complement(125504..126442)] [gbkey=CDS]	78.5738
lcl|CP001868.2_cds_AFK17868.1_122 [gene=rpl39E] [locus_tag=HFX_0126] [protein=50S ribosomal protein L39e] [protein_id=AFK17868.1] [location=126606..126758] [gbkey=CDS]	1180.01
lcl|CP001868.2_cds_AFK17869.1_123 [gene=rpl31R] [locus_tag=HFX_0127] [protein=50S ribosomal protein L31e] [protein_id=AFK17869.1] [location=126762..127040] [gbkey=CDS]	2517.48
lcl|CP001868.2_cds_AFK17870.1_124 [gene=eif6] [locus_tag=HFX_0128] [protein=translation initiation factor IF-6] [protein_id=AFK17870.1] [location=127044..127709] [gbkey=CDS]	2142.21
lcl|CP001868.2_cds_AFK17871.2_125 [gene=rplX] [locus_tag=HFX_0129] [protein=50S ribosomal protein LX] [protein_id=AFK17871.2] [location=127791..127967] [gbkey=CDS]	1014.69
lcl|CP001868.2_cds_AFK17872.1_126 [gene=pfdA] [locus_tag=HFX_0130] [protein=prefoldin alpha subunit] [protein_id=AFK17872.1] [location=127964..128437] [gbkey=CDS]	1039.69
lcl|CP001868.2_cds_AFK17873.1_127 [gene=ftsY] [locus_tag=HFX_0131] [protein=signal recognition particle receptor SRalpha] [protein_id=AFK17873.1] [location=128459..129853] [gbkey=CDS]	524.707
lcl|CP001868.2_cds_AFK17874.1_128 [gene=rhtB] [locus_tag=HFX_0132] [protein=threonine/homoserine/homoserine lactone efflux protein] [protein_id=AFK17874.1] [location=complement(129943..130560)] [gbkey=CDS]	75.4742
lcl|CP001868.2_cds_AFK17875.1_129 [gene=srp54] [locus_tag=HFX_0133] [protein=signal recognition particle 54K protein] [protein_id=AFK17875.1] [location=130741..132135] [gbkey=CDS]	331.319
lcl|CP001868.2_cds_AFK17876.1_130 [gene=mgtE2] [locus_tag=HFX_0134] [protein=Mg2+ transporter] [protein_id=AFK17876.1] [location=132236..132817] [gbkey=CDS]	138.914
lcl|CP001868.2_cds_AFK17877.1_131 [gene=mgtE] [locus_tag=HFX_0135] [protein=divalent cation transporter, subunit II, MgtE family protein] [protein_id=AFK17877.1] [location=132819..133379] [gbkey=CDS]	14.7809
lcl|CP001868.2_cds_AFK17878.1_132 [locus_tag=HFX_0136] [protein=hypothetical protein] [protein_id=AFK17878.1] [location=133498..134490] [gbkey=CDS]	59.3079
lcl|CP001868.2_cds_AFK17879.1_133 [locus_tag=HFX_0137] [protein=coaE operon protein] [protein_id=AFK17879.1] [location=complement(134530..134946)] [gbkey=CDS]	212.183
lcl|CP001868.2_cds_AFK17880.1_134 [gene=coaE] [locus_tag=HFX_0138] [protein=dephospho-CoA kinase] [protein_id=AFK17880.1] [location=complement(134943..135512)] [gbkey=CDS]	269.791
lcl|CP001868.2_cds_AFK17881.1_135 [locus_tag=HFX_0139] [protein=hypothetical protein] [protein_id=AFK17881.1] [location=135652..136029] [gbkey=CDS]	76.7787
lcl|CP001868.2_cds_AFK17882.2_136 [locus_tag=HFX_0141] [protein=hypothetical protein] [protein_id=AFK17882.2] [location=136839..137042] [gbkey=CDS]	173.676
lcl|CP001868.2_cds_AFK17883.2_137 [gene=thsA] [locus_tag=HFX_0142] [protein=thermosome, alpha subunit] [protein_id=AFK17883.2] [location=complement(137199..138881)] [gbkey=CDS]	1024.08
lcl|CP001868.2_cds_AFK17884.1_138 [locus_tag=HFX_0143] [protein=sugar kinase] [protein_id=AFK17884.1] [location=complement(138983..139756)] [gbkey=CDS]	303.016
lcl|CP001868.2_cds_AFK17885.1_139 [locus_tag=HFX_0144] [protein=putative RNA-processing protein] [protein_id=AFK17885.1] [location=complement(139838..140380)] [gbkey=CDS]	1404.05
lcl|CP001868.2_cds_AFK17886.1_140 [gene=rio1] [locus_tag=HFX_0145] [protein=RIO-like serine/threonine protein kinase II] [protein_id=AFK17886.1] [location=complement(140464..141318)] [gbkey=CDS]	88.1669
lcl|CP001868.2_cds_AFK17887.1_141 [gene=eif1A1] [locus_tag=HFX_0146] [protein=translation initiation factor IF-1A] [protein_id=AFK17887.1] [location=complement(141494..141784)] [gbkey=CDS]	266.818
lcl|CP001868.2_cds_AFK17888.1_142 [gene=tyrS] [locus_tag=HFX_0147] [protein=tyrosyl-tRNA synthetase] [protein_id=AFK17888.1] [location=complement(142125..143111)] [gbkey=CDS]	124.11
lcl|CP001868.2_cds_AFK17889.1_143 [locus_tag=HFX_0148] [protein=hypothetical protein] [protein_id=AFK17889.1] [location=143202..143513] [gbkey=CDS]	109.631
lcl|CP001868.2_cds_AFK17890.1_144 [locus_tag=HFX_0149] [protein=hypothetical protein] [protein_id=AFK17890.1] [location=complement(143532..145595)] [gbkey=CDS]	144.767
lcl|CP001868.2_cds_AFK17891.1_145 [gene=hflC] [locus_tag=HFX_0150] [protein=membrane protease subunit, stomatin/prohibitin] [protein_id=AFK17891.1] [location=145704..146702] [gbkey=CDS]	134.787
lcl|CP001868.2_cds_AFK17892.1_146 [locus_tag=HFX_0151] [protein=hypothetical protein] [protein_id=AFK17892.1] [location=146702..147046] [gbkey=CDS]	379.099
lcl|CP001868.2_cds_AFK17893.1_147 [gene=phzC] [locus_tag=HFX_0152] [protein=phenazine biosynthesis-like protein] [protein_id=AFK17893.1] [location=complement(147056..147949)] [gbkey=CDS]	59.5515
lcl|CP001868.2_cds_AFK17894.1_148 [gene=elaC] [locus_tag=HFX_0153] [protein=ribonuclease Z (RNase Z) (tRNA 3 endonuclease)] [protein_id=AFK17894.1] [location=complement(147992..148927)] [gbkey=CDS]	37.9531
lcl|CP001868.2_cds_AFK17895.1_149 [gene=rfcC1] [locus_tag=HFX_0154] [protein=replication factor C small subunit 2] [protein_id=AFK17895.1] [location=149075..150100] [gbkey=CDS]	27.2766
lcl|CP001868.2_cds_AFK17896.1_150 [gene=psd] [locus_tag=HFX_0155] [protein=phosphatidylserine decarboxylase] [protein_id=AFK17896.1] [location=150101..150706] [gbkey=CDS]	70.2825
lcl|CP001868.2_cds_AFK17897.1_151 [locus_tag=HFX_0156] [protein=hypothetical protein] [protein_id=AFK17897.1] [location=150921..151169] [gbkey=CDS]	40.1133
lcl|CP001868.2_cds_AFK17898.1_152 [locus_tag=HFX_0157] [protein=hypothetical protein] [protein_id=AFK17898.1] [location=151481..151879] [gbkey=CDS]	28.3394
lcl|CP001868.2_cds_AFK17899.2_153 [locus_tag=HFX_0158] [protein=putative RNA methylase] [protein_id=AFK17899.2] [location=complement(151907..152872)] [gbkey=CDS]	97.5449
lcl|CP001868.2_cds_AFK17900.1_154 [locus_tag=HFX_0159] [protein=hypothetical protein] [protein_id=AFK17900.1] [location=152988..153299] [gbkey=CDS]	24.1611
lcl|CP001868.2_cds_AFK17901.1_155 [gene=tbp1] [locus_tag=HFX_0160] [protein=TATA-binding transcription initiation factor] [protein_id=AFK17901.1] [location=153358..153927] [gbkey=CDS]	99.1878
lcl|CP001868.2_cds_AFK17902.1_156 [locus_tag=HFX_0161] [protein=hypothetical protein] [protein_id=AFK17902.1] [location=154084..154464] [gbkey=CDS]	122.175
Tab 3 contain gene-level RPKM values for stationary phase H. mediterranei cultures
lcl|CP001868.2_cds_AFK17903.1_157 [locus_tag=HFX_0162] [protein=hypothetical protein] [protein_id=AFK17903.1] [location=154552..155493] [gbkey=CDS]	130.539
lcl|CP001868.2_cds_AFK17904.1_158 [gene=hisG] [locus_tag=HFX_0163] [protein=ATP phosphoribosyltransferase] [protein_id=AFK17904.1] [location=complement(155544..156389)] [gbkey=CDS]	169.745
lcl|CP001868.2_cds_AFK17905.1_159 [locus_tag=HFX_0164] [protein=putative peptidase] [protein_id=AFK17905.1] [location=156468..157541] [gbkey=CDS]	74.751
lcl|CP001868.2_cds_AFK17906.1_160 [locus_tag=HFX_0165] [protein=transcription regulator] [protein_id=AFK17906.1] [location=complement(157615..158127)] [gbkey=CDS]	1102.27
lcl|CP001868.2_cds_AFK17907.1_161 [locus_tag=HFX_0166] [protein=hypothetical protein] [protein_id=AFK17907.1] [location=complement(158124..158471)] [gbkey=CDS]	3191.58
lcl|CP001868.2_cds_AFK17908.1_162 [gene=ssnA] [locus_tag=HFX_0167] [protein=putative chlorohydrolase] [protein_id=AFK17908.1] [location=158631..159923] [gbkey=CDS]	204.635
lcl|CP001868.2_cds_AFK17909.1_163 [gene=arsR] [locus_tag=HFX_0168] [protein=putative transcriptional regulator, ArsR family] [protein_id=AFK17909.1] [location=complement(159946..160257)] [gbkey=CDS]	893.055
lcl|CP001868.2_cds_AFK17910.1_164 [gene=sam1] [locus_tag=HFX_0169] [protein=S-adenosyl-L-homocysteine hydrolase] [protein_id=AFK17910.1] [location=160358..161644] [gbkey=CDS]	1065.58
lcl|CP001868.2_cds_AFK17911.1_165 [gene=hjc] [locus_tag=HFX_0170] [protein=Holliday junction resolvase] [protein_id=AFK17911.1] [location=161754..162179] [gbkey=CDS]	38.0453
lcl|CP001868.2_cds_AFK17912.1_166 [locus_tag=HFX_0171] [protein=hypothetical protein] [protein_id=AFK17912.1] [location=complement(162216..162863)] [gbkey=CDS]	163.155
lcl|CP001868.2_cds_AFK17913.1_167 [locus_tag=HFX_0172] [protein=transporter] [protein_id=AFK17913.1] [location=163083..163286] [gbkey=CDS]	220.328
lcl|CP001868.2_cds_AFK17914.2_168 [gene=pri2] [locus_tag=HFX_0173] [protein=DNA primase large subunit] [protein_id=AFK17914.2] [location=complement(163398..164495)] [gbkey=CDS]	37.1593
lcl|CP001868.2_cds_AFK17915.1_169 [locus_tag=HFX_0174] [protein=hypothetical protein] [protein_id=AFK17915.1] [location=164624..165217] [gbkey=CDS]	50.4455
lcl|CP001868.2_cds_AFK17916.1_170 [gene=htlD25] [locus_tag=HFX_0175] [protein=HTR-like protein] [protein_id=AFK17916.1] [location=165341..167041] [gbkey=CDS]	65.0901
lcl|CP001868.2_cds_AFK17917.1_171 [gene=dnaN] [locus_tag=HFX_0176] [protein=DNA polymerase sliding clamp] [protein_id=AFK17917.1] [location=complement(167154..167897)] [gbkey=CDS]	123.611
lcl|CP001868.2_cds_AFK17918.1_172 [gene=wzb] [locus_tag=HFX_0177] [protein=arsenate reductase (glutaredoxin), protein-tyrosine-phosphatase] [protein_id=AFK17918.1] [location=168259..168687] [gbkey=CDS]	44.3686
lcl|CP001868.2_cds_AFK17919.1_173 [gene=ftsJ] [locus_tag=HFX_0178] [protein=ribosomal RNA large subunit methyltransferase J] [protein_id=AFK17919.1] [location=168836..169609] [gbkey=CDS]	118.942
lcl|CP001868.2_cds_AFK17921.1_174 [gene=tnp1] [locus_tag=HFX_0180] [protein=IS1341-type transposase (TCE32)] [protein_id=AFK17921.1] [location=complement(170028..171305)] [gbkey=CDS]	7598.29
lcl|CP001868.2_cds_AFK17922.1_175 [locus_tag=HFX_0181] [protein=IS200-type transposase (TCE31)] [protein_id=AFK17922.1] [location=complement(171302..171733)] [gbkey=CDS]	825.807
lcl|CP001868.2_cds_AFK17923.1_176 [locus_tag=HFX_0182] [protein=hypothetical protein] [protein_id=AFK17923.1] [location=complement(172379..173098)] [gbkey=CDS]	27.745
lcl|CP001868.2_cds_AFK17924.1_177 [locus_tag=HFX_0183] [protein=hypothetical protein] [protein_id=AFK17924.1] [location=complement(173091..173267)] [gbkey=CDS]	38.3302
lcl|CP001868.2_cds_AFK17925.1_178 [gene=tatC2] [locus_tag=HFX_0184] [protein=sec-independent protein translocase component TatC2] [protein_id=AFK17925.1] [location=complement(173360..175513)] [gbkey=CDS]	100.047
lcl|CP001868.2_cds_AFK17926.1_179 [gene=tatC1] [locus_tag=HFX_0185] [protein=sec-independent protein translocase component TatC1] [protein_id=AFK17926.1] [location=175645..176757] [gbkey=CDS]	231.126
lcl|CP001868.2_cds_AFK17927.1_180 [locus_tag=HFX_0186] [protein=hypothetical protein] [protein_id=AFK17927.1] [location=complement(176853..177068)] [gbkey=CDS]	299.262
lcl|CP001868.2_cds_AFK17928.1_181 [locus_tag=HFX_0187] [protein=cyclase/dehydrase] [protein_id=AFK17928.1] [location=complement(177256..177789)] [gbkey=CDS]	127.755
lcl|CP001868.2_cds_AFK17929.1_182 [gene=gpm] [locus_tag=HFX_0188] [protein=phosphoglycerate mutase] [protein_id=AFK17929.1] [location=177864..178499] [gbkey=CDS]	152.01
lcl|CP001868.2_cds_AFK17930.1_183 [gene=trmU] [locus_tag=HFX_0189] [protein=tRNA methyl transferase / tRNA (5-methylaminomethyl-2-thiouridylate)-methyltransferase] [protein_id=AFK17930.1] [location=complement(178609..179517)] [gbkey=CDS]	57.6358
lcl|CP001868.2_cds_AFK17931.1_184 [locus_tag=HFX_0190] [protein=DNA mismatch repair protein MutS-like protein, MutS3] [protein_id=AFK17931.1] [location=179674..181665] [gbkey=CDS]	75.8273
lcl|CP001868.2_cds_AFK17932.1_185 [gene=hat1] [locus_tag=HFX_0191] [protein=protein N-acetyltransferase-like protein] [protein_id=AFK17932.1] [location=complement(181675..182229)] [gbkey=CDS]	55.3486
lcl|CP001868.2_cds_AFK17933.1_186 [locus_tag=HFX_0192] [protein=hypothetical protein] [protein_id=AFK17933.1] [location=complement(182274..182669)] [gbkey=CDS]	228.432
lcl|CP001868.2_cds_AFK17934.1_187 [gene=cdc6B] [locus_tag=HFX_0193] [protein=cell division control protein 6] [protein_id=AFK17934.1] [location=183378..184502] [gbkey=CDS]	661.693
lcl|CP001868.2_cds_AFK17935.1_188 [gene=rpiA] [locus_tag=HFX_0194] [protein=ribose 5-phosphate isomerase] [protein_id=AFK17935.1] [location=184573..185265] [gbkey=CDS]	273.575
lcl|CP001868.2_cds_AFK17936.1_189 [locus_tag=HFX_0195] [protein=hypothetical protein] [protein_id=AFK17936.1] [location=complement(185361..185528)] [gbkey=CDS]	3269.95
lcl|CP001868.2_cds_AFK17937.1_190 [gene=purE-2] [locus_tag=HFX_0196] [protein=NCAIR mutase (PurE)-related protein] [protein_id=AFK17937.1] [location=185712..186467] [gbkey=CDS]	132.368
lcl|CP001868.2_cds_AFK17938.1_191 [gene=nosY] [locus_tag=HFX_0197] [protein=ABC-type copper transport system, permease protein] [protein_id=AFK17938.1] [location=complement(186546..187379)] [gbkey=CDS]	10.7334
lcl|CP001868.2_cds_AFK17939.1_192 [locus_tag=HFX_0198] [protein=hypothetical protein] [protein_id=AFK17939.1] [location=complement(187388..187717)] [gbkey=CDS]	3.1409
lcl|CP001868.2_cds_AFK17940.1_193 [locus_tag=HFX_0199] [protein=putative nuclease] [protein_id=AFK17940.1] [location=187762..188025] [gbkey=CDS]	203.091
lcl|CP001868.2_cds_AFK17941.1_194 [gene=pmm] [locus_tag=HFX_0200] [protein=phosphohexomutase (phosphoglucomutase, phosphomannomutase)] [protein_id=AFK17941.1] [location=188061..189434] [gbkey=CDS]	308.677
lcl|CP001868.2_cds_AFK17942.1_195 [locus_tag=HFX_0201] [protein=hypothetical protein] [protein_id=AFK17942.1] [location=complement(189431..189835)] [gbkey=CDS]	161.235
lcl|CP001868.2_cds_AFK17943.1_196 [locus_tag=HFX_0202] [protein=GCN5-related N-acetyltransferase] [protein_id=AFK17943.1] [location=complement(189945..190358)] [gbkey=CDS]	38.6928
lcl|CP001868.2_cds_AFK17944.1_197 [gene=bcp] [locus_tag=HFX_0203] [protein=thioredoxin-dependent hydroperoxide peroxidase] [protein_id=AFK17944.1] [location=complement(190470..191009)] [gbkey=CDS]	38.5638
[truncated: 3,609 more rows]

## Sheet: Hvol data at log and stationary
contain gene-level RPKM values for log and stationary phase H. volcanii cultures
[truncated: 4,011 more rows]

[truncated: 1 more sheets: Hvol gene names ]
